# Supplementary material for: Bis[μ-bis­(diphenyl­phosphan­yl)methane-κ2 P:P′](μ-1-ethyl­thio­urea-κ2 S:S)bis­[iodidocopper(I)] acetonitrile sesquisolvate
Source: Acta Crystallogr Sect E Struct Rep Online. 2012 Dec 22;69(Pt 1):m68–9. doi: 10.1107/S1600536812050970 (PMC3588258; doi:10.1107/S1600536812050970)
Supplement: Supplementary file 1 [file e-69-00m68-sup1.cif]

##############################################################################
#                                                                            #
# This CIF contains the data in a paper accepted for publication in          #
# Acta Crystallographica Section E. It conforms to the requirements of       #
# Notes for Authors for Acta Crystallographica Section E, and has been       #
# peer reviewed under the auspices of the IUCr Commission on Journals.       #
#                                                                            #
# Full details of the Crystallographic Information File format               #
# are given in the paper "The Crystallographic Information File (CIF):       #
# a New Standard Archive File for Crystallography" by S. R. Hall, F. H.      #
# Allen and I. D. Brown [Acta Cryst. (1991), A47, 655-685].                  #
#                                                                            #
# The current version of the core CIF dictionary is obtainable from          #
# ftp://ftp.iucr.org/pub/cif_core.dic.                                       #
#                                                                            #
# Software is freely available for graphical display of the structure(s)     #
# in this CIF. For information consult the CIF software page                 #
# http://www.iucr.org/resources/cif/software.                                #
#                                                                            #
# This file may be used for bona fide research purposes within the           #
# scientific community so long as proper attribution is given to the journal # 
# article from which it was obtained.                                        #
#                                                                            #
##############################################################################
data_I
_audit_creation_method     SHELXL-97
_chemical_name_systematic
;
Bis[\m-bis(diphenylphosphanyl)methane-\k^2^<i>P</i>:<i>P</i>'](\m-1-
ethylthiourea-\k^2^<i>S</i>:<i>S</i>)bis[iodidocopper(I)]
acetonitrile sesquisolvate
;
_chemical_name_common     ?
_chemical_formula_moiety     'C53 H52 Cu2 I2 N2 P4 S, 1.5(C2 H3 N)'
_chemical_formula_sum     'C56 H56.5 Cu2 I2 N3.5 P4 S1'
_chemical_formula_iupac     '[Cu2 I2 (C3 H8 N2 S) (C25 H22 P2)2], 1.5C2 H3 N'
_chemical_formula_weight     1315.37
_chemical_melting_point     ?
_symmetry_cell_setting     monoclinic
_symmetry_space_group_name_H-M     'P 21/c'
_symmetry_space_group_name_hall     '-P 2ybc'
loop_
    _symmetry_equiv_pos_as_xyz
    'x, y, z'
    '-x, y+1/2, -z+1/2'
    '-x, -y, -z'
    'x, -y-1/2, z-1/2'
_cell_length_a     13.7751(6)
_cell_length_b     24.5147(11)
_cell_length_c     18.0172(8)
_cell_angle_alpha     90.00
_cell_angle_beta     111.7200(10)
_cell_angle_gamma     90.00
_cell_volume     5652.3(4)
_cell_formula_units_Z     4
_cell_measurement_reflns_used     9510
_cell_measurement_theta_min     2.31
_cell_measurement_theta_max     28.27
_cell_measurement_temperature     100(2)
_exptl_crystal_description     'hexagon'
_exptl_crystal_colour     'colorless'
_exptl_crystal_size_max     0.275
_exptl_crystal_size_mid     0.168
_exptl_crystal_size_min     0.097
_exptl_crystal_density_diffrn     1.546
_exptl_crystal_density_meas     ?
_exptl_crystal_density_method     'not measured'
_exptl_crystal_F_000     2628
_exptl_absorpt_coefficient_mu     2.034
_exptl_absorpt_correction_type     multi-scan
_exptl_absorpt_process_details     '(SADABS; Bruker, 2003)'
_exptl_absorpt_correction_T_min     0.670
_exptl_absorpt_correction_T_max     0.821
_exptl_special_details     ?
_diffrn_ambient_temperature     100(2)
_diffrn_radiation_type     MoK\a
_diffrn_radiation_wavelength     0.71073
_diffrn_radiation_source     'fine-focus sealed tube'
_diffrn_radiation_monochromator     graphite
_diffrn_measurement_device_type     'Bruker SMART CCD'
_diffrn_measurement_method     'phi and omega scans'
_diffrn_detector_area_resol_mean     ?
_diffrn_reflns_number     53066
_diffrn_reflns_av_R_equivalents     0.0539
_diffrn_reflns_av_sigmaI/netI     0.0686
_diffrn_reflns_theta_min     1.47
_diffrn_reflns_theta_max     28.31
_diffrn_reflns_theta_full     26.30
_diffrn_measured_fraction_theta_max     0.920
_diffrn_measured_fraction_theta_full     0.997
_diffrn_reflns_limit_h_min     -18
_diffrn_reflns_limit_h_max     18
_diffrn_reflns_limit_k_min     -32
_diffrn_reflns_limit_k_max     32
_diffrn_reflns_limit_l_min     -24
_diffrn_reflns_limit_l_max     24
_diffrn_standards_number     ?
_diffrn_standards_interval_count     ?
_diffrn_standards_interval_time     ?
_diffrn_standards_decay_%     ?
_refine_special_details
;
Refinement of <i>F</i>^2^ against ALL reflections. The weighted <i>R</i>-factor
<i>wR</i> and goodness of fit <i>S</i> are based on <i>F</i>^2^, conventional
<i>R</i>-factors <i>R</i> are based on <i>F</i>, with <i>F</i> set to zero for
negative <i>F</i>^2^. The threshold expression of <i>F</i>^2^ >
\s(<i>F</i>^2^) is used only for calculating <i>R</i>-factors(gt) <i>etc</i>.
and is not relevant to the choice of reflections for refinement.
<i>R</i>-factors based on <i>F</i>^2^ are statistically about twice as large
as those based on <i>F</i>, and <i>R</i>- factors based on ALL data will be
even larger.
;
_reflns_number_total     10863
_reflns_number_gt     9108
_reflns_threshold_expression     I>2sigma(I)
_refine_ls_structure_factor_coef     Fsqd
_refine_ls_matrix_type     full
_refine_ls_R_factor_all     0.0612
_refine_ls_R_factor_gt     0.0458
_refine_ls_wR_factor_gt     0.0958
_refine_ls_wR_factor_ref     0.1006
_refine_ls_goodness_of_fit_ref     1.054
_refine_ls_restrained_S_all     1.054
_refine_ls_number_reflns     10863
_refine_ls_number_parameters     643
_refine_ls_number_restraints     3
_refine_ls_hydrogen_treatment     mixed
_refine_ls_weighting_scheme     calc
_refine_ls_weighting_details
         'calc w=1/[\s^2^(Fo^2^)+(0.0416P)^2^+0.0000P] where P=(Fo^2^+2Fc^2^)/3'
_atom_sites_solution_hydrogens     geom
_atom_sites_solution_primary     direct
_atom_sites_solution_secondary     difmap
_refine_ls_shift/su_max     0.001
_refine_ls_shift/su_mean     0.000
_refine_diff_density_max     0.841
_refine_diff_density_min     -0.546
_refine_ls_extinction_method     none
_refine_ls_extinction_coef     ?
loop_
    _atom_type_symbol
    _atom_type_description
    _atom_type_scat_dispersion_real
    _atom_type_scat_dispersion_imag
    _atom_type_scat_source
    'C' 'C' 0.0033 0.0016
                         'International Tables Vol C Tables 4.2.6.8 and 6.1.1.4'
    'H' 'H' 0.0000 0.0000
                         'International Tables Vol C Tables 4.2.6.8 and 6.1.1.4'
    'N' 'N' 0.0061 0.0033
                         'International Tables Vol C Tables 4.2.6.8 and 6.1.1.4'
    'P' 'P' 0.1023 0.0942
                         'International Tables Vol C Tables 4.2.6.8 and 6.1.1.4'
    'S' 'S' 0.1246 0.1234
                         'International Tables Vol C Tables 4.2.6.8 and 6.1.1.4'
    'Cu' 'Cu' 0.3201 1.2651
                         'International Tables Vol C Tables 4.2.6.8 and 6.1.1.4'
    'I' 'I' -0.4742 1.8119
                         'International Tables Vol C Tables 4.2.6.8 and 6.1.1.4'
_computing_data_collection     'SMART (Bruker, 1998)'
_computing_cell_refinement     'SAINT (Bruker, 2003)'
_computing_data_reduction     'SAINT (Bruker, 2003)'
_computing_structure_solution     'SHELXS97 (Sheldrick, 2008)'
_computing_structure_refinement     'SHELXL97 (Sheldrick, 2008)'
_computing_molecular_graphics     'Mercury (Macrae <i>et al.</i>, 2008)'
_computing_publication_material
;
SHELXL97 (Sheldrick, 2008) and publCIF (Westrip, 2010)
;
loop_
    _atom_site_type_symbol
    _atom_site_label
    _atom_site_fract_x
    _atom_site_fract_y
    _atom_site_fract_z
    _atom_site_U_iso_or_equiv
    _atom_site_adp_type
    _atom_site_calc_flag
    _atom_site_refinement_flags
    _atom_site_occupancy
    _atom_site_symmetry_multiplicity
    _atom_site_disorder_assembly
    _atom_site_disorder_group
    C C1 0.0596(3) 0.11641(17) 0.4430(2) 0.0175(8) Uani d . 1 1 . .
    C C2 -0.1075(4) 0.1437(2) 0.3356(3) 0.0345(12) Uani d . 1 1 . .
    H H2A -0.1447 0.1791 0.3243 0.041 Uiso calc R 1 1 . .
    H H2B -0.1444 0.1196 0.3606 0.041 Uiso calc R 1 1 . .
    C C3 -0.1131(5) 0.1191(3) 0.2594(4) 0.0556(17) Uani d . 1 1 . .
    H H3A -0.0782 0.1431 0.2334 0.067 Uiso calc R 1 1 . .
    H H3B -0.1864 0.1144 0.2243 0.067 Uiso calc R 1 1 . .
    H H3C -0.0782 0.0835 0.2697 0.067 Uiso calc R 1 1 . .
    C C4 0.1919(3) 0.19363(16) 0.7423(2) 0.0156(8) Uani d . 1 1 . .
    H H4A 0.2645 0.2063 0.7704 0.019 Uiso calc R 1 1 . .
    H H4B 0.1533 0.1998 0.7783 0.019 Uiso calc R 1 1 . .
    C C5 0.4659(3) 0.18775(15) 0.6705(2) 0.0145(8) Uani d . 1 1 . .
    H H5A 0.4682 0.1968 0.7246 0.017 Uiso calc R 1 1 . .
    H H5B 0.5376 0.1922 0.6710 0.017 Uiso calc R 1 1 . .
    C C6 0.7716(5) 0.3044(3) 0.3672(5) 0.0482(16) Uani d . 1 1 . .
    C C7 0.8360(5) 0.3346(3) 0.4376(4) 0.0517(16) Uani d . 1 1 . .
    H H7A 0.9098 0.3304 0.4449 0.078 Uiso calc R 1 1 . .
    H H7B 0.8248 0.3204 0.4846 0.078 Uiso calc R 1 1 . .
    H H7C 0.8170 0.3733 0.4306 0.078 Uiso calc R 1 1 . .
    C C8 0.0220(10) 0.0485(5) 0.9548(7) 0.042(3) Uani d P 0.50 1 . .
    C C9 0.1316(8) 0.0558(4) 0.9733(7) 0.032(2) Uani d P 0.50 1 . .
    H H9A 0.1710 0.0383 1.0245 0.048 Uiso calc PR 0.50 1 . .
    H H9B 0.1477 0.0949 0.9769 0.048 Uiso calc PR 0.50 1 . .
    H H9C 0.1509 0.0394 0.9312 0.048 Uiso calc PR 0.50 1 . .
    N N4 -0.0633(9) 0.0414(6) 0.9455(8) 0.085(5) Uani d P 0.50 1 . .
    C C11 0.4225(3) 0.30180(16) 0.6545(2) 0.0158(8) Uani d . 1 1 . .
    C C12 0.5229(4) 0.31089(18) 0.7102(3) 0.0224(9) Uani d . 1 1 . .
    H H12 0.5727 0.2821 0.7243 0.027 Uiso calc R 1 1 . .
    C C13 0.5504(4) 0.3625(2) 0.7455(3) 0.0307(11) Uani d . 1 1 . .
    H H13 0.6185 0.3685 0.7840 0.037 Uiso calc R 1 1 . .
    C C14 0.4789(5) 0.40422(19) 0.7242(3) 0.0321(12) Uani d . 1 1 . .
    H H14 0.4987 0.4396 0.7460 0.039 Uiso calc R 1 1 . .
    C C15 0.3780(4) 0.39475(18) 0.6712(3) 0.0300(11) Uani d . 1 1 . .
    H H15 0.3277 0.4232 0.6585 0.036 Uiso calc R 1 1 . .
    C C16 0.3505(4) 0.34411(18) 0.6368(3) 0.0237(9) Uani d . 1 1 . .
    H H16 0.2811 0.3380 0.6003 0.028 Uiso calc R 1 1 . .
    C C21 0.4350(3) 0.24310(16) 0.5205(2) 0.0156(8) Uani d . 1 1 . .
    C C22 0.5175(4) 0.27774(17) 0.5271(3) 0.0219(9) Uani d . 1 1 . .
    H H22 0.5478 0.2997 0.5734 0.026 Uiso calc R 1 1 . .
    C C23 0.5555(4) 0.28020(18) 0.4661(3) 0.0243(10) Uani d . 1 1 . .
    H H23 0.6100 0.3051 0.4701 0.029 Uiso calc R 1 1 . .
    C C24 0.5159(4) 0.24728(19) 0.3998(3) 0.0228(9) Uani d . 1 1 . .
    H H24 0.5443 0.2485 0.3591 0.027 Uiso calc R 1 1 . .
    C C25 0.4335(4) 0.21213(19) 0.3930(3) 0.0236(10) Uani d . 1 1 . .
    H H25 0.4051 0.1893 0.3475 0.028 Uiso calc R 1 1 . .
    C C26 0.3930(4) 0.21056(17) 0.4533(3) 0.0197(9) Uani d . 1 1 . .
    H H26 0.3362 0.1870 0.4483 0.024 Uiso calc R 1 1 . .
    C C31 0.4709(3) 0.09683(16) 0.5689(2) 0.0172(8) Uani d . 1 1 . .
    C C32 0.5688(4) 0.11185(18) 0.5680(3) 0.0220(9) Uani d . 1 1 . .
    H H32 0.6162 0.1320 0.6113 0.026 Uiso calc R 1 1 . .
    C C33 0.5963(4) 0.09741(19) 0.5043(3) 0.0256(10) Uani d . 1 1 . .
    H H33 0.6629 0.1073 0.5041 0.031 Uiso calc R 1 1 . .
    C C34 0.5263(4) 0.06833(18) 0.4403(3) 0.0240(10) Uani d . 1 1 . .
    H H34 0.5450 0.0585 0.3964 0.029 Uiso calc R 1 1 . .
    C C35 0.4305(4) 0.05394(18) 0.4409(3) 0.0221(9) Uani d . 1 1 . .
    H H35 0.3824 0.0348 0.3967 0.027 Uiso calc R 1 1 . .
    C C36 0.4028(3) 0.06715(17) 0.5057(3) 0.0179(8) Uani d . 1 1 . .
    H H36 0.3372 0.0558 0.5065 0.022 Uiso calc R 1 1 . .
    C C41 0.5279(3) 0.08573(16) 0.7403(2) 0.0156(8) Uani d . 1 1 . .
    C C42 0.6097(4) 0.05246(17) 0.7397(3) 0.0200(9) Uani d . 1 1 . .
    H H42 0.6153 0.0433 0.6902 0.024 Uiso calc R 1 1 . .
    C C43 0.6820(4) 0.03278(19) 0.8094(3) 0.0253(10) Uani d . 1 1 . .
    H H43 0.7378 0.0106 0.8080 0.030 Uiso calc R 1 1 . .
    C C44 0.6741(4) 0.04503(19) 0.8823(3) 0.0259(10) Uani d . 1 1 . .
    H H44 0.7247 0.0317 0.9306 0.031 Uiso calc R 1 1 . .
    C C45 0.5915(4) 0.07692(19) 0.8837(3) 0.0264(10) Uani d . 1 1 . .
    H H45 0.5842 0.0846 0.9330 0.032 Uiso calc R 1 1 . .
    C C46 0.5206(4) 0.09737(18) 0.8140(3) 0.0213(9) Uani d . 1 1 . .
    H H46 0.4654 0.1199 0.8158 0.026 Uiso calc R 1 1 . .
    C C51 -0.0082(3) 0.22244(16) 0.6224(3) 0.0168(8) Uani d . 1 1 . .
    C C52 -0.0682(4) 0.20973(19) 0.5442(3) 0.0243(10) Uani d . 1 1 . .
    H H52 -0.0361 0.2066 0.5060 0.029 Uiso calc R 1 1 . .
    C C53 -0.1756(4) 0.2015(2) 0.5208(3) 0.0332(11) Uani d . 1 1 . .
    H H53 -0.2159 0.1917 0.4671 0.040 Uiso calc R 1 1 . .
    C C54 -0.2232(4) 0.20746(19) 0.5747(3) 0.0300(11) Uani d . 1 1 . .
    H H54 -0.2967 0.2029 0.5580 0.036 Uiso calc R 1 1 . .
    C C55 -0.1650(4) 0.2200(2) 0.6533(4) 0.0392(14) Uani d . 1 1 . .
    H H55 -0.1984 0.2240 0.6906 0.047 Uiso calc R 1 1 . .
    C C56 -0.0563(4) 0.2270(2) 0.6783(3) 0.0348(12) Uani d . 1 1 . .
    H H56 -0.0158 0.2347 0.7326 0.042 Uiso calc R 1 1 . .
    C C61 0.1374(3) 0.30465(16) 0.6903(3) 0.0171(8) Uani d . 1 1 . .
    C C62 0.1786(3) 0.31816(17) 0.7703(3) 0.0183(8) Uani d . 1 1 . .
    H H62 0.2064 0.2904 0.8093 0.022 Uiso calc R 1 1 . .
    C C63 0.1796(4) 0.37259(18) 0.7944(3) 0.0245(10) Uani d . 1 1 . .
    H H63 0.2093 0.3816 0.8496 0.029 Uiso calc R 1 1 . .
    C C64 0.1379(4) 0.41329(18) 0.7387(3) 0.0262(10) Uani d . 1 1 . .
    H H64 0.1385 0.4501 0.7553 0.031 Uiso calc R 1 1 . .
    C C65 0.0951(5) 0.39985(19) 0.6582(3) 0.0330(12) Uani d . 1 1 . .
    H H65 0.0655 0.4275 0.6195 0.040 Uiso calc R 1 1 . .
    C C66 0.0955(4) 0.34600(19) 0.6340(3) 0.0288(11) Uani d . 1 1 . .
    H H66 0.0671 0.3372 0.5787 0.035 Uiso calc R 1 1 . .
    C C71 0.2684(3) 0.09250(16) 0.8223(2) 0.0159(8) Uani d . 1 1 . .
    C C72 0.3174(3) 0.12398(17) 0.8905(2) 0.0189(9) Uani d . 1 1 . .
    H H72 0.3117 0.1626 0.8877 0.023 Uiso calc R 1 1 . .
    C C73 0.3747(4) 0.09874(19) 0.9631(3) 0.0233(9) Uani d . 1 1 . .
    H H73 0.4077 0.1206 1.0092 0.028 Uiso calc R 1 1 . .
    C C74 0.3843(4) 0.04333(19) 0.9690(3) 0.0246(10) Uani d . 1 1 . .
    H H74 0.4231 0.0266 1.0188 0.030 Uiso calc R 1 1 . .
    C C75 0.3364(4) 0.01183(18) 0.9014(3) 0.0300(11) Uani d . 1 1 . .
    H H75 0.3436 -0.0267 0.9049 0.036 Uiso calc R 1 1 . .
    C C76 0.2784(4) 0.03575(17) 0.8289(3) 0.0226(9) Uani d . 1 1 . .
    H H76 0.2450 0.0135 0.7834 0.027 Uiso calc R 1 1 . .
    C C81 0.0611(3) 0.09752(16) 0.7085(3) 0.0163(8) Uani d . 1 1 . .
    C C82 -0.0038(4) 0.07981(18) 0.6340(3) 0.0230(9) Uani d . 1 1 . .
    H H82 0.0212 0.0787 0.5915 0.028 Uiso calc R 1 1 . .
    C C83 -0.1055(4) 0.0635(2) 0.6206(3) 0.0265(10) Uani d . 1 1 . .
    H H83 -0.1497 0.0513 0.5691 0.032 Uiso calc R 1 1 . .
    C C84 -0.1423(4) 0.06518(19) 0.6821(3) 0.0286(11) Uani d . 1 1 . .
    H H84 -0.2120 0.0544 0.6730 0.034 Uiso calc R 1 1 . .
    C C85 -0.0776(4) 0.0824(2) 0.7568(3) 0.0378(14) Uani d . 1 1 . .
    H H85 -0.1029 0.0836 0.7991 0.045 Uiso calc R 1 1 . .
    C C86 0.0249(4) 0.0982(2) 0.7706(3) 0.0339(13) Uani d . 1 1 . .
    H H86 0.0697 0.1094 0.8225 0.041 Uiso calc R 1 1 . .
    N N1 0.0293(3) 0.06564(16) 0.4455(2) 0.0234(8) Uani d D 1 1 . .
    N N2 -0.0010(3) 0.15260(15) 0.3924(2) 0.0218(8) Uani d D 1 1 . .
    N N3 0.7233(5) 0.2815(3) 0.3116(4) 0.0662(18) Uani d . 1 1 . .
    P P1 0.38018(8) 0.23788(4) 0.59951(6) 0.0136(2) Uani d . 1 1 . .
    P P2 0.42899(8) 0.11516(4) 0.65079(6) 0.0130(2) Uani d . 1 1 . .
    P P3 0.13118(8) 0.23514(4) 0.65131(6) 0.0130(2) Uani d . 1 1 . .
    P P4 0.19412(8) 0.12008(4) 0.72331(6) 0.0132(2) Uani d . 1 1 . .
    S S1 0.18473(8) 0.13532(4) 0.50372(6) 0.01496(19) Uani d . 1 1 . .
    Cu Cu1 0.20473(4) 0.223317(19) 0.55840(3) 0.01406(11) Uani d . 1 1 . .
    Cu Cu2 0.25996(4) 0.095310(19) 0.63076(3) 0.01382(11) Uani d . 1 1 . .
    I I1 0.10743(2) 0.286304(11) 0.431721(16) 0.01865(7) Uani d . 1 1 . .
    I I2 0.23544(2) -0.012447(10) 0.611802(17) 0.01886(7) Uani d . 1 1 . .
    H H1A -0.032(2) 0.0543(19) 0.414(2) 0.023 Uiso d D 1 1 . .
    H H1B 0.073(3) 0.0450(17) 0.479(2) 0.023 Uiso d D 1 1 . .
    H H2 0.024(4) 0.1856(11) 0.394(3) 0.023 Uiso d D 1 1 . .
loop_
    _atom_site_aniso_label
    _atom_site_aniso_U_11
    _atom_site_aniso_U_22
    _atom_site_aniso_U_33
    _atom_site_aniso_U_12
    _atom_site_aniso_U_13
    _atom_site_aniso_U_23
    C1 0.016(2) 0.024(2) 0.014(2) -0.0039(16) 0.0078(18) -0.0042(16)
    C2 0.022(3) 0.044(3) 0.028(3) -0.005(2) -0.001(2) 0.008(2)
    C3 0.042(4) 0.077(5) 0.040(4) -0.007(3) 0.006(3) -0.002(3)
    C4 0.018(2) 0.0165(18) 0.0123(19) 0.0002(16) 0.0052(17) -0.0003(15)
    C5 0.0133(19) 0.0162(18) 0.0129(19) -0.0033(15) 0.0036(17) -0.0029(15)
    C6 0.028(3) 0.063(4) 0.058(4) 0.011(3) 0.022(3) 0.017(4)
    C7 0.044(4) 0.049(4) 0.058(4) 0.022(3) 0.014(3) 0.002(3)
    C8 0.050(7) 0.042(6) 0.044(7) 0.000(5) 0.029(6) -0.014(5)
    C9 0.030(5) 0.026(5) 0.041(6) 0.017(4) 0.016(5) 0.020(4)
    N4 0.039(7) 0.148(13) 0.081(9) -0.055(8) 0.038(7) -0.071(9)
    C11 0.020(2) 0.0127(17) 0.017(2) -0.0039(16) 0.0096(18) 0.0000(15)
    C12 0.024(2) 0.021(2) 0.023(2) -0.0022(18) 0.009(2) -0.0027(17)
    C13 0.038(3) 0.029(3) 0.023(2) -0.012(2) 0.008(2) -0.006(2)
    C14 0.054(4) 0.018(2) 0.026(3) -0.009(2) 0.017(3) -0.0102(19)
    C15 0.045(3) 0.017(2) 0.028(3) 0.003(2) 0.015(3) -0.0036(19)
    C16 0.028(2) 0.022(2) 0.020(2) -0.0013(18) 0.007(2) -0.0024(17)
    C21 0.0149(19) 0.0188(19) 0.016(2) 0.0000(16) 0.0091(18) 0.0010(16)
    C22 0.021(2) 0.022(2) 0.021(2) -0.0024(17) 0.007(2) -0.0010(17)
    C23 0.019(2) 0.030(2) 0.028(3) 0.0000(18) 0.013(2) 0.0094(19)
    C24 0.022(2) 0.031(2) 0.020(2) 0.0058(19) 0.013(2) 0.0085(18)
    C25 0.023(2) 0.032(2) 0.018(2) 0.0013(19) 0.010(2) -0.0020(18)
    C26 0.023(2) 0.021(2) 0.017(2) -0.0019(17) 0.009(2) 0.0020(16)
    C31 0.020(2) 0.0180(19) 0.017(2) 0.0019(16) 0.0103(19) -0.0006(16)
    C32 0.022(2) 0.023(2) 0.025(2) -0.0018(17) 0.014(2) 0.0014(18)
    C33 0.025(2) 0.030(2) 0.029(3) 0.0041(19) 0.019(2) 0.006(2)
    C34 0.030(3) 0.029(2) 0.019(2) 0.013(2) 0.015(2) 0.0040(18)
    C35 0.024(2) 0.026(2) 0.015(2) 0.0069(18) 0.0054(19) -0.0045(17)
    C36 0.015(2) 0.021(2) 0.020(2) 0.0043(16) 0.0093(19) -0.0015(17)
    C41 0.015(2) 0.0137(18) 0.017(2) -0.0038(15) 0.0047(18) -0.0006(15)
    C42 0.024(2) 0.020(2) 0.020(2) -0.0036(17) 0.013(2) -0.0036(17)
    C43 0.018(2) 0.027(2) 0.032(3) -0.0002(18) 0.010(2) 0.005(2)
    C44 0.021(2) 0.033(3) 0.018(2) -0.0037(19) 0.001(2) 0.0081(19)
    C45 0.030(3) 0.030(2) 0.018(2) -0.005(2) 0.008(2) 0.0009(19)
    C46 0.021(2) 0.024(2) 0.021(2) 0.0013(18) 0.010(2) 0.0021(17)
    C51 0.013(2) 0.0173(19) 0.019(2) 0.0024(15) 0.0053(18) 0.0031(16)
    C52 0.019(2) 0.035(3) 0.018(2) -0.0011(19) 0.005(2) 0.0028(19)
    C53 0.014(2) 0.046(3) 0.033(3) -0.004(2) 0.001(2) 0.004(2)
    C54 0.016(2) 0.031(3) 0.042(3) 0.0027(19) 0.010(2) 0.012(2)
    C55 0.022(3) 0.059(4) 0.044(4) 0.000(2) 0.020(3) 0.003(3)
    C56 0.028(3) 0.054(3) 0.029(3) -0.004(2) 0.018(3) -0.008(2)
    C61 0.022(2) 0.0138(18) 0.020(2) -0.0007(16) 0.0127(19) 0.0000(16)
    C62 0.023(2) 0.0181(19) 0.016(2) 0.0002(16) 0.0093(19) 0.0021(16)
    C63 0.036(3) 0.022(2) 0.019(2) -0.0058(19) 0.014(2) -0.0056(17)
    C64 0.040(3) 0.016(2) 0.028(3) 0.0005(19) 0.019(2) -0.0014(18)
    C65 0.055(4) 0.018(2) 0.028(3) 0.010(2) 0.017(3) 0.0045(19)
    C66 0.044(3) 0.025(2) 0.017(2) 0.007(2) 0.010(2) 0.0011(18)
    C71 0.019(2) 0.0151(18) 0.018(2) 0.0009(15) 0.0109(18) 0.0031(15)
    C72 0.023(2) 0.0176(19) 0.019(2) 0.0007(17) 0.012(2) 0.0007(16)
    C73 0.023(2) 0.032(2) 0.015(2) 0.0041(19) 0.008(2) 0.0042(18)
    C74 0.023(2) 0.031(2) 0.020(2) 0.0088(19) 0.007(2) 0.0080(19)
    C75 0.039(3) 0.016(2) 0.032(3) 0.005(2) 0.010(3) 0.0057(19)
    C76 0.031(3) 0.0145(19) 0.021(2) 0.0004(18) 0.008(2) -0.0010(17)
    C81 0.017(2) 0.0123(18) 0.023(2) -0.0026(15) 0.0116(19) -0.0014(15)
    C82 0.022(2) 0.029(2) 0.020(2) -0.0004(18) 0.011(2) -0.0019(18)
    C83 0.019(2) 0.032(2) 0.027(3) -0.0050(19) 0.006(2) -0.005(2)
    C84 0.024(2) 0.023(2) 0.046(3) -0.0044(19) 0.021(2) -0.003(2)
    C85 0.037(3) 0.049(3) 0.039(3) -0.022(3) 0.027(3) -0.019(3)
    C86 0.039(3) 0.043(3) 0.031(3) -0.021(2) 0.026(3) -0.018(2)
    N1 0.0152(19) 0.024(2) 0.024(2) -0.0025(16) -0.0004(17) 0.0010(16)
    N2 0.0161(18) 0.0247(19) 0.0180(19) -0.0041(15) -0.0014(16) 0.0031(15)
    N3 0.040(3) 0.101(5) 0.053(4) -0.004(3) 0.012(3) 0.002(4)
    P1 0.0149(5) 0.0143(5) 0.0130(5) -0.0025(4) 0.0067(4) -0.0017(4)
    P2 0.0130(5) 0.0146(5) 0.0132(5) -0.0014(4) 0.0071(4) -0.0021(4)
    P3 0.0143(5) 0.0143(5) 0.0117(5) 0.0007(4) 0.0064(4) 0.0003(4)
    P4 0.0158(5) 0.0129(5) 0.0134(5) -0.0008(4) 0.0084(4) -0.0002(4)
    S1 0.0141(5) 0.0169(5) 0.0137(5) -0.0016(4) 0.0051(4) -0.0014(4)
    Cu1 0.0151(2) 0.0159(2) 0.0129(2) -0.00091(19) 0.0072(2) -0.00045(18)
    Cu2 0.0135(2) 0.0153(2) 0.0147(2) -0.00164(18) 0.0076(2) -0.00205(18)
    I1 0.02440(15) 0.01919(13) 0.01354(14) 0.00084(10) 0.00841(12) 0.00374(10)
    I2 0.01749(14) 0.01558(13) 0.02425(15) -0.00252(10) 0.00860(12) -0.00355(10)
_geom_special_details
;
All e.s.d.'s (except the e.s.d. in the dihedral angle between two l.s. planes)
are estimated using the full covariance matrix. The cell e.s.d.'s are taken
into account individually in the estimation of e.s.d.'s in distances, angles
and torsion angles; correlations between e.s.d.'s in cell parameters are only
used when they are defined by crystal symmetry. An approximate (isotropic)
treatment of cell e.s.d.'s is used for estimating e.s.d.'s involving l.s.
planes.
;
loop_
    _geom_bond_atom_site_label_1
    _geom_bond_atom_site_label_2
    _geom_bond_site_symmetry_2
    _geom_bond_distance
    _geom_bond_publ_flag
    C1 N1 . 1.319(5) ?
    C1 N2 . 1.323(6) ?
    C1 S1 . 1.729(4) ?
    C2 N2 . 1.462(6) ?
    C2 C3 . 1.476(8) ?
    C2 H2A . 0.9900 ?
    C2 H2B . 0.9900 ?
    C3 H3A . 0.9800 ?
    C3 H3B . 0.9800 ?
    C3 H3C . 0.9800 ?
    C4 P4 . 1.838(4) ?
    C4 P3 . 1.846(4) ?
    C4 H4A . 0.9900 ?
    C4 H4B . 0.9900 ?
    C5 P1 . 1.850(4) ?
    C5 P2 . 1.849(4) ?
    C5 H5A . 0.9900 ?
    C5 H5B . 0.9900 ?
    C6 N3 . 1.125(9) ?
    C6 C7 . 1.453(10) ?
    C7 H7A . 0.9800 ?
    C7 H7B . 0.9800 ?
    C7 H7C . 0.9800 ?
    C8 N4 . 1.138(16) ?
    C8 C9 . 1.431(16) ?
    C9 H9A . 0.9800 ?
    C9 H9B . 0.9800 ?
    C9 H9C . 0.9800 ?
    C11 C16 . 1.389(6) ?
    C11 C12 . 1.393(6) ?
    C11 P1 . 1.830(4) ?
    C12 C13 . 1.403(6) ?
    C12 H12 . 0.9500 ?
    C13 C14 . 1.373(8) ?
    C13 H13 . 0.9500 ?
    C14 C15 . 1.384(8) ?
    C14 H14 . 0.9500 ?
    C15 C16 . 1.377(6) ?
    C15 H15 . 0.9500 ?
    C16 H16 . 0.9500 ?
    C21 C26 . 1.385(6) ?
    C21 C22 . 1.388(6) ?
    C21 P1 . 1.847(4) ?
    C22 C23 . 1.382(6) ?
    C22 H22 . 0.9500 ?
    C23 C24 . 1.376(7) ?
    C23 H23 . 0.9500 ?
    C24 C25 . 1.394(6) ?
    C24 H24 . 0.9500 ?
    C25 C26 . 1.392(6) ?
    C25 H25 . 0.9500 ?
    C26 H26 . 0.9500 ?
    C31 C36 . 1.384(6) ?
    C31 C32 . 1.404(6) ?
    C31 P2 . 1.828(4) ?
    C32 C33 . 1.381(6) ?
    C32 H32 . 0.9500 ?
    C33 C34 . 1.395(7) ?
    C33 H33 . 0.9500 ?
    C34 C35 . 1.370(7) ?
    C34 H34 . 0.9500 ?
    C35 C36 . 1.394(5) ?
    C35 H35 . 0.9500 ?
    C36 H36 . 0.9500 ?
    C41 C42 . 1.394(6) ?
    C41 C46 . 1.397(6) ?
    C41 P2 . 1.831(4) ?
    C42 C43 . 1.370(7) ?
    C42 H42 . 0.9500 ?
    C43 C44 . 1.389(6) ?
    C43 H43 . 0.9500 ?
    C44 C45 . 1.388(7) ?
    C44 H44 . 0.9500 ?
    C45 C46 . 1.369(6) ?
    C45 H45 . 0.9500 ?
    C46 H46 . 0.9500 ?
    C51 C52 . 1.380(6) ?
    C51 C56 . 1.399(6) ?
    C51 P3 . 1.821(4) ?
    C52 C53 . 1.395(7) ?
    C52 H52 . 0.9500 ?
    C53 C54 . 1.365(7) ?
    C53 H53 . 0.9500 ?
    C54 C55 . 1.380(8) ?
    C54 H54 . 0.9500 ?
    C55 C56 . 1.404(7) ?
    C55 H55 . 0.9500 ?
    C56 H56 . 0.9500 ?
    C61 C62 . 1.380(6) ?
    C61 C66 . 1.399(6) ?
    C61 P3 . 1.833(4) ?
    C62 C63 . 1.402(6) ?
    C62 H62 . 0.9500 ?
    C63 C64 . 1.381(7) ?
    C63 H63 . 0.9500 ?
    C64 C65 . 1.388(7) ?
    C64 H64 . 0.9500 ?
    C65 C66 . 1.391(6) ?
    C65 H65 . 0.9500 ?
    C66 H66 . 0.9500 ?
    C71 C72 . 1.396(6) ?
    C71 C76 . 1.399(5) ?
    C71 P4 . 1.826(4) ?
    C72 C73 . 1.397(6) ?
    C72 H72 . 0.9500 ?
    C73 C74 . 1.365(6) ?
    C73 H73 . 0.9500 ?
    C74 C75 . 1.386(7) ?
    C74 H74 . 0.9500 ?
    C75 C76 . 1.384(7) ?
    C75 H75 . 0.9500 ?
    C76 H76 . 0.9500 ?
    C81 C82 . 1.378(6) ?
    C81 C86 . 1.384(6) ?
    C81 P4 . 1.837(4) ?
    C82 C83 . 1.390(6) ?
    C82 H82 . 0.9500 ?
    C83 C84 . 1.379(6) ?
    C83 H83 . 0.9500 ?
    C84 C85 . 1.377(7) ?
    C84 H84 . 0.9500 ?
    C85 C86 . 1.394(7) ?
    C85 H85 . 0.9500 ?
    C86 H86 . 0.9500 ?
    N1 H1A . 0.873(19) ?
    N1 H1B . 0.841(19) ?
    N2 H2 . 0.875(19) ?
    P1 Cu1 . 2.2786(11) ?
    P2 Cu2 . 2.2730(11) ?
    P3 Cu1 . 2.2733(10) ?
    P4 Cu2 . 2.2563(10) ?
    S1 Cu1 . 2.3450(11) ?
    S1 Cu2 . 2.3493(11) ?
    Cu1 I1 . 2.6694(6) ?
    Cu2 I2 . 2.6690(5) ?
loop_
    _geom_angle_atom_site_label_1
    _geom_angle_atom_site_label_2
    _geom_angle_atom_site_label_3
    _geom_angle_site_symmetry_1
    _geom_angle_site_symmetry_3
    _geom_angle
    _geom_angle_publ_flag
    N1 C1 N2 . . 122.0(4) ?
    N1 C1 S1 . . 119.0(3) ?
    N2 C1 S1 . . 118.9(3) ?
    N2 C2 C3 . . 114.0(5) ?
    N2 C2 H2A . . 108.8 ?
    C3 C2 H2A . . 108.8 ?
    N2 C2 H2B . . 108.8 ?
    C3 C2 H2B . . 108.8 ?
    H2A C2 H2B . . 107.7 ?
    C2 C3 H3A . . 109.5 ?
    C2 C3 H3B . . 109.5 ?
    H3A C3 H3B . . 109.5 ?
    C2 C3 H3C . . 109.5 ?
    H3A C3 H3C . . 109.5 ?
    H3B C3 H3C . . 109.5 ?
    P4 C4 P3 . . 114.1(2) ?
    P4 C4 H4A . . 108.7 ?
    P3 C4 H4A . . 108.7 ?
    P4 C4 H4B . . 108.7 ?
    P3 C4 H4B . . 108.7 ?
    H4A C4 H4B . . 107.6 ?
    P1 C5 P2 . . 116.5(2) ?
    P1 C5 H5A . . 108.2 ?
    P2 C5 H5A . . 108.2 ?
    P1 C5 H5B . . 108.2 ?
    P2 C5 H5B . . 108.2 ?
    H5A C5 H5B . . 107.3 ?
    N3 C6 C7 . . 178.1(7) ?
    C6 C7 H7A . . 109.5 ?
    C6 C7 H7B . . 109.5 ?
    H7A C7 H7B . . 109.5 ?
    C6 C7 H7C . . 109.5 ?
    H7A C7 H7C . . 109.5 ?
    H7B C7 H7C . . 109.5 ?
    N4 C8 C9 . . 175.2(15) ?
    C8 C9 H9A . . 109.5 ?
    C8 C9 H9B . . 109.5 ?
    H9A C9 H9B . . 109.5 ?
    C8 C9 H9C . . 109.5 ?
    H9A C9 H9C . . 109.5 ?
    H9B C9 H9C . . 109.5 ?
    C16 C11 C12 . . 118.7(4) ?
    C16 C11 P1 . . 117.2(3) ?
    C12 C11 P1 . . 124.0(3) ?
    C11 C12 C13 . . 120.0(4) ?
    C11 C12 H12 . . 120.0 ?
    C13 C12 H12 . . 120.0 ?
    C14 C13 C12 . . 120.0(5) ?
    C14 C13 H13 . . 120.0 ?
    C12 C13 H13 . . 120.0 ?
    C13 C14 C15 . . 120.0(4) ?
    C13 C14 H14 . . 120.0 ?
    C15 C14 H14 . . 120.0 ?
    C14 C15 C16 . . 120.1(5) ?
    C14 C15 H15 . . 120.0 ?
    C16 C15 H15 . . 120.0 ?
    C15 C16 C11 . . 121.1(5) ?
    C15 C16 H16 . . 119.5 ?
    C11 C16 H16 . . 119.5 ?
    C26 C21 C22 . . 119.5(4) ?
    C26 C21 P1 . . 118.4(3) ?
    C22 C21 P1 . . 122.1(3) ?
    C23 C22 C21 . . 119.8(4) ?
    C23 C22 H22 . . 120.1 ?
    C21 C22 H22 . . 120.1 ?
    C24 C23 C22 . . 121.3(4) ?
    C24 C23 H23 . . 119.3 ?
    C22 C23 H23 . . 119.3 ?
    C23 C24 C25 . . 119.1(4) ?
    C23 C24 H24 . . 120.4 ?
    C25 C24 H24 . . 120.4 ?
    C26 C25 C24 . . 119.8(4) ?
    C26 C25 H25 . . 120.1 ?
    C24 C25 H25 . . 120.1 ?
    C21 C26 C25 . . 120.4(4) ?
    C21 C26 H26 . . 119.8 ?
    C25 C26 H26 . . 119.8 ?
    C36 C31 C32 . . 119.3(4) ?
    C36 C31 P2 . . 118.2(3) ?
    C32 C31 P2 . . 122.5(3) ?
    C33 C32 C31 . . 120.2(4) ?
    C33 C32 H32 . . 119.9 ?
    C31 C32 H32 . . 119.9 ?
    C32 C33 C34 . . 119.9(4) ?
    C32 C33 H33 . . 120.0 ?
    C34 C33 H33 . . 120.0 ?
    C35 C34 C33 . . 119.9(4) ?
    C35 C34 H34 . . 120.0 ?
    C33 C34 H34 . . 120.0 ?
    C34 C35 C36 . . 120.7(4) ?
    C34 C35 H35 . . 119.7 ?
    C36 C35 H35 . . 119.7 ?
    C31 C36 C35 . . 119.9(4) ?
    C31 C36 H36 . . 120.0 ?
    C35 C36 H36 . . 120.0 ?
    C42 C41 C46 . . 118.0(4) ?
    C42 C41 P2 . . 124.3(3) ?
    C46 C41 P2 . . 117.7(3) ?
    C43 C42 C41 . . 120.9(4) ?
    C43 C42 H42 . . 119.5 ?
    C41 C42 H42 . . 119.5 ?
    C42 C43 C44 . . 120.4(4) ?
    C42 C43 H43 . . 119.8 ?
    C44 C43 H43 . . 119.8 ?
    C45 C44 C43 . . 119.3(4) ?
    C45 C44 H44 . . 120.3 ?
    C43 C44 H44 . . 120.3 ?
    C46 C45 C44 . . 120.1(4) ?
    C46 C45 H45 . . 120.0 ?
    C44 C45 H45 . . 120.0 ?
    C45 C46 C41 . . 121.2(4) ?
    C45 C46 H46 . . 119.4 ?
    C41 C46 H46 . . 119.4 ?
    C52 C51 C56 . . 119.2(4) ?
    C52 C51 P3 . . 120.0(3) ?
    C56 C51 P3 . . 120.7(4) ?
    C51 C52 C53 . . 120.6(4) ?
    C51 C52 H52 . . 119.7 ?
    C53 C52 H52 . . 119.7 ?
    C54 C53 C52 . . 120.2(5) ?
    C54 C53 H53 . . 119.9 ?
    C52 C53 H53 . . 119.9 ?
    C53 C54 C55 . . 120.3(5) ?
    C53 C54 H54 . . 119.8 ?
    C55 C54 H54 . . 119.8 ?
    C54 C55 C56 . . 120.1(5) ?
    C54 C55 H55 . . 120.0 ?
    C56 C55 H55 . . 120.0 ?
    C51 C56 C55 . . 119.5(5) ?
    C51 C56 H56 . . 120.2 ?
    C55 C56 H56 . . 120.2 ?
    C62 C61 C66 . . 118.9(4) ?
    C62 C61 P3 . . 124.5(3) ?
    C66 C61 P3 . . 116.6(3) ?
    C61 C62 C63 . . 120.3(4) ?
    C61 C62 H62 . . 119.8 ?
    C63 C62 H62 . . 119.8 ?
    C64 C63 C62 . . 120.6(4) ?
    C64 C63 H63 . . 119.7 ?
    C62 C63 H63 . . 119.7 ?
    C63 C64 C65 . . 119.3(4) ?
    C63 C64 H64 . . 120.3 ?
    C65 C64 H64 . . 120.3 ?
    C66 C65 C64 . . 120.2(4) ?
    C66 C65 H65 . . 119.9 ?
    C64 C65 H65 . . 119.9 ?
    C65 C66 C61 . . 120.6(4) ?
    C65 C66 H66 . . 119.7 ?
    C61 C66 H66 . . 119.7 ?
    C72 C71 C76 . . 118.3(4) ?
    C72 C71 P4 . . 124.7(3) ?
    C76 C71 P4 . . 117.0(3) ?
    C73 C72 C71 . . 120.1(4) ?
    C73 C72 H72 . . 120.0 ?
    C71 C72 H72 . . 120.0 ?
    C74 C73 C72 . . 121.3(4) ?
    C74 C73 H73 . . 119.4 ?
    C72 C73 H73 . . 119.4 ?
    C73 C74 C75 . . 119.0(4) ?
    C73 C74 H74 . . 120.5 ?
    C75 C74 H74 . . 120.5 ?
    C76 C75 C74 . . 121.0(4) ?
    C76 C75 H75 . . 119.5 ?
    C74 C75 H75 . . 119.5 ?
    C75 C76 C71 . . 120.4(4) ?
    C75 C76 H76 . . 119.8 ?
    C71 C76 H76 . . 119.8 ?
    C82 C81 C86 . . 119.6(4) ?
    C82 C81 P4 . . 119.3(3) ?
    C86 C81 P4 . . 121.1(4) ?
    C81 C82 C83 . . 120.6(4) ?
    C81 C82 H82 . . 119.7 ?
    C83 C82 H82 . . 119.7 ?
    C84 C83 C82 . . 119.9(5) ?
    C84 C83 H83 . . 120.0 ?
    C82 C83 H83 . . 120.0 ?
    C83 C84 C85 . . 119.8(4) ?
    C83 C84 H84 . . 120.1 ?
    C85 C84 H84 . . 120.1 ?
    C84 C85 C86 . . 120.5(4) ?
    C84 C85 H85 . . 119.8 ?
    C86 C85 H85 . . 119.8 ?
    C81 C86 C85 . . 119.7(5) ?
    C81 C86 H86 . . 120.2 ?
    C85 C86 H86 . . 120.2 ?
    C1 N1 H1A . . 122(3) ?
    C1 N1 H1B . . 116(4) ?
    H1A N1 H1B . . 122(5) ?
    C1 N2 C2 . . 126.6(4) ?
    C1 N2 H2 . . 117(3) ?
    C2 N2 H2 . . 116(3) ?
    C11 P1 C21 . . 102.63(18) ?
    C11 P1 C5 . . 101.56(19) ?
    C21 P1 C5 . . 103.90(18) ?
    C11 P1 Cu1 . . 113.42(14) ?
    C21 P1 Cu1 . . 116.59(14) ?
    C5 P1 Cu1 . . 116.72(13) ?
    C31 P2 C41 . . 105.06(19) ?
    C31 P2 C5 . . 104.17(18) ?
    C41 P2 C5 . . 98.51(18) ?
    C31 P2 Cu2 . . 115.48(15) ?
    C41 P2 Cu2 . . 116.10(13) ?
    C5 P2 Cu2 . . 115.44(13) ?
    C51 P3 C61 . . 99.41(19) ?
    C51 P3 C4 . . 104.06(19) ?
    C61 P3 C4 . . 103.32(19) ?
    C51 P3 Cu1 . . 118.56(14) ?
    C61 P3 Cu1 . . 115.48(12) ?
    C4 P3 Cu1 . . 113.87(13) ?
    C71 P4 C81 . . 101.49(19) ?
    C71 P4 C4 . . 102.91(18) ?
    C81 P4 C4 . . 103.77(18) ?
    C71 P4 Cu2 . . 112.88(13) ?
    C81 P4 Cu2 . . 117.63(13) ?
    C4 P4 Cu2 . . 116.13(12) ?
    C1 S1 Cu1 . . 116.57(15) ?
    C1 S1 Cu2 . . 118.81(14) ?
    Cu1 S1 Cu2 . . 91.94(4) ?
    P3 Cu1 P1 . . 116.67(4) ?
    P3 Cu1 S1 . . 114.30(4) ?
    P1 Cu1 S1 . . 103.08(4) ?
    P3 Cu1 I1 . . 109.65(3) ?
    P1 Cu1 I1 . . 108.89(3) ?
    S1 Cu1 I1 . . 103.25(3) ?
    P4 Cu2 P2 . . 119.56(4) ?
    P4 Cu2 S1 . . 117.04(4) ?
    P2 Cu2 S1 . . 97.00(4) ?
    P4 Cu2 I2 . . 107.13(3) ?
    P2 Cu2 I2 . . 107.81(3) ?
    S1 Cu2 I2 . . 107.41(3) ?
loop_
    _geom_torsion_atom_site_label_1
    _geom_torsion_atom_site_label_2
    _geom_torsion_atom_site_label_3
    _geom_torsion_atom_site_label_4
    _geom_torsion_site_symmetry_1
    _geom_torsion_site_symmetry_2
    _geom_torsion_site_symmetry_3
    _geom_torsion_site_symmetry_4
    _geom_torsion
    _geom_torsion_publ_flag
    C16 C11 C12 C13 . . . . -1.9(6) ?
    P1 C11 C12 C13 . . . . 175.6(3) ?
    C11 C12 C13 C14 . . . . -0.9(7) ?
    C12 C13 C14 C15 . . . . 3.4(7) ?
    C13 C14 C15 C16 . . . . -3.0(7) ?
    C14 C15 C16 C11 . . . . 0.2(7) ?
    C12 C11 C16 C15 . . . . 2.2(6) ?
    P1 C11 C16 C15 . . . . -175.4(3) ?
    C26 C21 C22 C23 . . . . 1.3(7) ?
    P1 C21 C22 C23 . . . . -179.8(3) ?
    C21 C22 C23 C24 . . . . -2.6(7) ?
    C22 C23 C24 C25 . . . . 2.2(7) ?
    C23 C24 C25 C26 . . . . -0.3(7) ?
    C22 C21 C26 C25 . . . . 0.5(7) ?
    P1 C21 C26 C25 . . . . -178.4(3) ?
    C24 C25 C26 C21 . . . . -1.0(7) ?
    C36 C31 C32 C33 . . . . 0.4(7) ?
    P2 C31 C32 C33 . . . . -179.4(3) ?
    C31 C32 C33 C34 . . . . 0.7(7) ?
    C32 C33 C34 C35 . . . . -0.3(7) ?
    C33 C34 C35 C36 . . . . -1.3(7) ?
    C32 C31 C36 C35 . . . . -2.0(6) ?
    P2 C31 C36 C35 . . . . 177.9(3) ?
    C34 C35 C36 C31 . . . . 2.4(7) ?
    C46 C41 C42 C43 . . . . -1.4(6) ?
    P2 C41 C42 C43 . . . . 178.7(3) ?
    C41 C42 C43 C44 . . . . 1.0(7) ?
    C42 C43 C44 C45 . . . . 0.7(7) ?
    C43 C44 C45 C46 . . . . -2.0(7) ?
    C44 C45 C46 C41 . . . . 1.6(7) ?
    C42 C41 C46 C45 . . . . 0.1(6) ?
    P2 C41 C46 C45 . . . . -180.0(3) ?
    C56 C51 C52 C53 . . . . 0.0(7) ?
    P3 C51 C52 C53 . . . . -178.1(4) ?
    C51 C52 C53 C54 . . . . 1.9(8) ?
    C52 C53 C54 C55 . . . . -2.0(8) ?
    C53 C54 C55 C56 . . . . 0.2(8) ?
    C52 C51 C56 C55 . . . . -1.8(8) ?
    P3 C51 C56 C55 . . . . 176.3(4) ?
    C54 C55 C56 C51 . . . . 1.7(8) ?
    C66 C61 C62 C63 . . . . -0.9(6) ?
    P3 C61 C62 C63 . . . . -179.8(3) ?
    C61 C62 C63 C64 . . . . 1.1(7) ?
    C62 C63 C64 C65 . . . . -0.3(7) ?
    C63 C64 C65 C66 . . . . -0.8(8) ?
    C64 C65 C66 C61 . . . . 1.0(8) ?
    C62 C61 C66 C65 . . . . -0.2(7) ?
    P3 C61 C66 C65 . . . . 178.8(4) ?
    C76 C71 C72 C73 . . . . 0.1(6) ?
    P4 C71 C72 C73 . . . . -178.3(3) ?
    C71 C72 C73 C74 . . . . 0.0(6) ?
    C72 C73 C74 C75 . . . . 0.4(7) ?
    C73 C74 C75 C76 . . . . -1.0(7) ?
    C74 C75 C76 C71 . . . . 1.1(7) ?
    C72 C71 C76 C75 . . . . -0.7(6) ?
    P4 C71 C76 C75 . . . . 177.8(4) ?
    C86 C81 C82 C83 . . . . 1.0(7) ?
    P4 C81 C82 C83 . . . . -178.7(4) ?
    C81 C82 C83 C84 . . . . 0.1(7) ?
    C82 C83 C84 C85 . . . . -0.6(8) ?
    C83 C84 C85 C86 . . . . 0.0(8) ?
    C82 C81 C86 C85 . . . . -1.7(8) ?
    P4 C81 C86 C85 . . . . 178.0(4) ?
    C84 C85 C86 C81 . . . . 1.2(9) ?
    N1 C1 N2 C2 . . . . 2.2(7) ?
    S1 C1 N2 C2 . . . . 178.6(4) ?
    C3 C2 N2 C1 . . . . -84.3(6) ?
    C16 C11 P1 C21 . . . . 98.8(3) ?
    C12 C11 P1 C21 . . . . -78.7(4) ?
    C16 C11 P1 C5 . . . . -153.9(3) ?
    C12 C11 P1 C5 . . . . 28.5(4) ?
    C16 C11 P1 Cu1 . . . . -27.9(3) ?
    C12 C11 P1 Cu1 . . . . 154.6(3) ?
    C26 C21 P1 C11 . . . . -160.4(4) ?
    C22 C21 P1 C11 . . . . 20.6(4) ?
    C26 C21 P1 C5 . . . . 94.1(4) ?
    C22 C21 P1 C5 . . . . -84.8(4) ?
    C26 C21 P1 Cu1 . . . . -35.9(4) ?
    C22 C21 P1 Cu1 . . . . 145.2(3) ?
    P2 C5 P1 C11 . . . . 165.5(2) ?
    P2 C5 P1 C21 . . . . -88.2(2) ?
    P2 C5 P1 Cu1 . . . . 41.6(2) ?
    C36 C31 P2 C41 . . . . 122.1(3) ?
    C32 C31 P2 C41 . . . . -58.1(4) ?
    C36 C31 P2 C5 . . . . -134.9(3) ?
    C32 C31 P2 C5 . . . . 45.0(4) ?
    C36 C31 P2 Cu2 . . . . -7.2(4) ?
    C32 C31 P2 Cu2 . . . . 172.6(3) ?
    C42 C41 P2 C31 . . . . -5.5(4) ?
    C46 C41 P2 C31 . . . . 174.7(3) ?
    C42 C41 P2 C5 . . . . -112.7(4) ?
    C46 C41 P2 C5 . . . . 67.4(3) ?
    C42 C41 P2 Cu2 . . . . 123.4(3) ?
    C46 C41 P2 Cu2 . . . . -56.4(4) ?
    P1 C5 P2 C31 . . . . 77.2(2) ?
    P1 C5 P2 C41 . . . . -174.8(2) ?
    P1 C5 P2 Cu2 . . . . -50.5(2) ?
    C52 C51 P3 C61 . . . . 121.4(4) ?
    C56 C51 P3 C61 . . . . -56.7(4) ?
    C52 C51 P3 C4 . . . . -132.2(4) ?
    C56 C51 P3 C4 . . . . 49.7(4) ?
    C52 C51 P3 Cu1 . . . . -4.5(4) ?
    C56 C51 P3 Cu1 . . . . 177.4(4) ?
    C62 C61 P3 C51 . . . . 106.4(4) ?
    C66 C61 P3 C51 . . . . -72.5(4) ?
    C62 C61 P3 C4 . . . . -0.6(4) ?
    C66 C61 P3 C4 . . . . -179.5(3) ?
    C62 C61 P3 Cu1 . . . . -125.6(3) ?
    C66 C61 P3 Cu1 . . . . 55.5(4) ?
    P4 C4 P3 C51 . . . . 74.8(2) ?
    P4 C4 P3 C61 . . . . 178.3(2) ?
    P4 C4 P3 Cu1 . . . . -55.7(2) ?
    C72 C71 P4 C81 . . . . -112.8(4) ?
    C76 C71 P4 C81 . . . . 68.8(3) ?
    C72 C71 P4 C4 . . . . -5.6(4) ?
    C76 C71 P4 C4 . . . . 176.0(3) ?
    C72 C71 P4 Cu2 . . . . 120.4(3) ?
    C76 C71 P4 Cu2 . . . . -58.1(3) ?
    C82 C81 P4 C71 . . . . -141.0(3) ?
    C86 C81 P4 C71 . . . . 39.3(4) ?
    C82 C81 P4 C4 . . . . 112.5(4) ?
    C86 C81 P4 C4 . . . . -67.2(4) ?
    C82 C81 P4 Cu2 . . . . -17.3(4) ?
    C86 C81 P4 Cu2 . . . . 163.0(4) ?
    P3 C4 P4 C71 . . . . 175.0(2) ?
    P3 C4 P4 C81 . . . . -79.6(2) ?
    P3 C4 P4 Cu2 . . . . 51.1(3) ?
    N1 C1 S1 Cu1 . . . . -143.2(3) ?
    N2 C1 S1 Cu1 . . . . 40.2(4) ?
    N1 C1 S1 Cu2 . . . . -34.7(4) ?
    N2 C1 S1 Cu2 . . . . 148.8(3) ?
    C51 P3 Cu1 P1 . . . . -178.53(15) ?
    C61 P3 Cu1 P1 . . . . 63.72(17) ?
    C4 P3 Cu1 P1 . . . . -55.62(15) ?
    C51 P3 Cu1 S1 . . . . -58.22(16) ?
    C61 P3 Cu1 S1 . . . . -175.97(16) ?
    C4 P3 Cu1 S1 . . . . 64.68(15) ?
    C51 P3 Cu1 I1 . . . . 57.13(15) ?
    C61 P3 Cu1 I1 . . . . -60.62(17) ?
    C4 P3 Cu1 I1 . . . . -179.96(14) ?
    C11 P1 Cu1 P3 . . . . -48.21(15) ?
    C21 P1 Cu1 P3 . . . . -167.11(15) ?
    C5 P1 Cu1 P3 . . . . 69.35(14) ?
    C11 P1 Cu1 S1 . . . . -174.32(14) ?
    C21 P1 Cu1 S1 . . . . 66.78(15) ?
    C5 P1 Cu1 S1 . . . . -56.77(14) ?
    C11 P1 Cu1 I1 . . . . 76.52(14) ?
    C21 P1 Cu1 I1 . . . . -42.38(15) ?
    C5 P1 Cu1 I1 . . . . -165.93(14) ?
    C1 S1 Cu1 P3 . . . . 68.75(16) ?
    Cu2 S1 Cu1 P3 . . . . -55.03(5) ?
    C1 S1 Cu1 P1 . . . . -163.63(15) ?
    Cu2 S1 Cu1 P1 . . . . 72.59(4) ?
    C1 S1 Cu1 I1 . . . . -50.29(15) ?
    Cu2 S1 Cu1 I1 . . . . -174.07(3) ?
    C71 P4 Cu2 P2 . . . . -56.81(15) ?
    C81 P4 Cu2 P2 . . . . -174.52(15) ?
    C4 P4 Cu2 P2 . . . . 61.69(16) ?
    C71 P4 Cu2 S1 . . . . -173.35(14) ?
    C81 P4 Cu2 S1 . . . . 68.94(16) ?
    C4 P4 Cu2 S1 . . . . -54.85(16) ?
    C71 P4 Cu2 I2 . . . . 66.06(15) ?
    C81 P4 Cu2 I2 . . . . -51.64(16) ?
    C4 P4 Cu2 I2 . . . . -175.44(15) ?
    C31 P2 Cu2 P4 . . . . -176.36(15) ?
    C41 P2 Cu2 P4 . . . . 59.99(15) ?
    C5 P2 Cu2 P4 . . . . -54.57(15) ?
    C31 P2 Cu2 S1 . . . . -49.76(15) ?
    C41 P2 Cu2 S1 . . . . -173.40(14) ?
    C5 P2 Cu2 S1 . . . . 72.04(15) ?
    C31 P2 Cu2 I2 . . . . 61.10(15) ?
    C41 P2 Cu2 I2 . . . . -62.55(15) ?
    C5 P2 Cu2 I2 . . . . -177.11(14) ?
    C1 S1 Cu2 P4 . . . . -70.66(16) ?
    Cu1 S1 Cu2 P4 . . . . 51.30(5) ?
    C1 S1 Cu2 P2 . . . . 160.97(16) ?
    Cu1 S1 Cu2 P2 . . . . -77.07(4) ?
    C1 S1 Cu2 I2 . . . . 49.77(16) ?
    Cu1 S1 Cu2 I2 . . . . 171.74(3) ?
loop_
    _geom_hbond_atom_site_label_D
    _geom_hbond_atom_site_label_H
    _geom_hbond_atom_site_label_A
    _geom_hbond_site_symmetry_A
    _geom_hbond_distance_DH
    _geom_hbond_distance_HA
    _geom_hbond_distance_DA
    _geom_hbond_angle_DHA
    N1 H1A I2 3_556 0.873(19) 2.85(3) 3.645(4) 152(4)
    N1 H1B I2 . 0.841(19) 2.96(2) 3.796(4) 171(5)
    N2 H2 I1 . 0.875(19) 2.70(2) 3.563(4) 168(4)
    C63 H63 S1 4_566 0.95 2.948 3.751(5) 142.6
    C7 H7A I1 1_655 0.98 3.019 3.961(7) 161
    C14 H14 Cg1 2_656 0.95 3.367(14) 4.08 129.8
_iucr_refine_instructions_details
;
TITL op285n in P2(1)/c
CELL 0.71073 13.7751 24.5147 18.0172 90 111.72 90
ZERR 2 0.0006 0.0011 0.0008 0 0.001 0
LATT 1
SYMM -X,0.5+Y,0.5-Z
SFAC C  H  N  P  S  Cu I
UNIT 224 226 14 16 4 8 8
LIST 4 ! automatically inserted. Change 6 to 4 for CHECKCIF!!
MERG 2
L.S. 24
DFIX 0.87 N1 H1A N1 H1B
DFIX 0.87 N2 H2
ACTA 52.6
BOND $H
FMAP -2
PLAN 20
HTAB  N1 I2_$1
EQIV $1 -x, -y, -z+1
HTAB N1  I2
HTAB N2  I1
CONF
TEMP -173
WGHT    0.041600
FVAR       0.17680
C1    1    0.059577    0.116406    0.442976    11.00000    0.01589    0.02447 =
         0.01399   -0.00425    0.00780   -0.00391
C2    1   -0.107495    0.143679    0.335622    11.00000    0.02233    0.04404 =
         0.02801    0.00782   -0.00146   -0.00490
AFIX  23
H2A   2   -0.144688    0.179085    0.324322    11.00000   -1.20000
H2B   2   -0.144382    0.119571    0.360637    11.00000   -1.20000
AFIX   0
C3    1   -0.113057    0.119113    0.259362    11.00000    0.04230    0.07667 =
         0.04000   -0.00186    0.00620   -0.00745
AFIX 137
H3A   2   -0.078229    0.143098    0.233416    11.00000   -1.20000
H3B   2   -0.186404    0.114419    0.224336    11.00000   -1.20000
H3C   2   -0.078231    0.083512    0.269699    11.00000   -1.20000
AFIX   0
C4    1    0.191900    0.193631    0.742289    11.00000    0.01774    0.01650 =
         0.01231   -0.00032    0.00517    0.00023
AFIX  23
H4A   2    0.264549    0.206347    0.770412    11.00000   -1.20000
H4B   2    0.153323    0.199773    0.778264    11.00000   -1.20000
AFIX   0
C5    1    0.465913    0.187751    0.670476    11.00000    0.01333    0.01619 =
         0.01293   -0.00288    0.00365   -0.00335
AFIX  23
H5A   2    0.468232    0.196824    0.724649    11.00000   -1.20000
H5B   2    0.537572    0.192249    0.670971    11.00000   -1.20000
AFIX   0
C6    1    0.771592    0.304359    0.367196    11.00000    0.02842    0.06262 =
         0.05820    0.01711    0.02159    0.01101
C7    1    0.836044    0.334550    0.437554    11.00000    0.04403    0.04901 =
         0.05783    0.00166    0.01400    0.02168
AFIX 137
H7A   2    0.909796    0.330394    0.444916    11.00000   -1.50000
H7B   2    0.824841    0.320376    0.484617    11.00000   -1.50000
H7C   2    0.816976    0.373250    0.430598    11.00000   -1.50000
AFIX   0
REM PART -1
C8    1    0.022015    0.048460    0.954821    10.50000    0.04988    0.04231 =
         0.04409   -0.01369    0.02883    0.00020
C9    1    0.131556    0.055838    0.973304    10.50000    0.02997    0.02641 =
         0.04140    0.01960    0.01643    0.01696
AFIX 137
H9A   2    0.171019    0.038288    1.024503    10.50000   -1.50000
H9B   2    0.147742    0.094904    0.976906    10.50000   -1.50000
H9C   2    0.150908    0.039373    0.931159    10.50000   -1.50000
AFIX   0
N4    3   -0.063348    0.041410    0.945452    10.50000    0.03862    0.14848 =
         0.08102   -0.07084    0.03785   -0.05473
REM PART 0
C11   1    0.422545    0.301795    0.654499    11.00000    0.02037    0.01271 =
         0.01680   -0.00004    0.00963   -0.00386
C12   1    0.522894    0.310886    0.710211    11.00000    0.02387    0.02059 =
         0.02307   -0.00269    0.00897   -0.00220
AFIX  43
H12   2    0.572693    0.282147    0.724327    11.00000   -1.20000
AFIX   0
C13   1    0.550415    0.362461    0.745464    11.00000    0.03787    0.02900 =
         0.02265   -0.00625    0.00807   -0.01188
AFIX  43
H13   2    0.618529    0.368503    0.784024    11.00000   -1.20000
AFIX   0
C14   1    0.478899    0.404224    0.724240    11.00000    0.05409    0.01787 =
         0.02633   -0.01023    0.01719   -0.00939
AFIX  43
H14   2    0.498691    0.439639    0.745982    11.00000   -1.20000
AFIX   0
C15   1    0.377999    0.394752    0.671190    11.00000    0.04532    0.01741 =
         0.02815   -0.00361    0.01460    0.00303
AFIX  43
H15   2    0.327681    0.423220    0.658521    11.00000   -1.20000
AFIX   0
C16   1    0.350503    0.344114    0.636774    11.00000    0.02815    0.02153 =
         0.01952   -0.00245    0.00670   -0.00129
AFIX  43
H16   2    0.281128    0.338020    0.600310    11.00000   -1.20000
AFIX   0
C21   1    0.435040    0.243104    0.520468    11.00000    0.01486    0.01876 =
         0.01608    0.00099    0.00908   -0.00001
C22   1    0.517544    0.277736    0.527118    11.00000    0.02145    0.02240 =
         0.02135   -0.00097    0.00742   -0.00241
AFIX  43
H22   2    0.547838    0.299680    0.573449    11.00000   -1.20000
AFIX   0
C23   1    0.555477    0.280195    0.466130    11.00000    0.01871    0.02968 =
         0.02824    0.00937    0.01298    0.00001
AFIX  43
H23   2    0.610000    0.305101    0.470063    11.00000   -1.20000
AFIX   0
C24   1    0.515855    0.247283    0.399788    11.00000    0.02219    0.03097 =
         0.01989    0.00846    0.01326    0.00580
AFIX  43
H24   2    0.544270    0.248511    0.359145    11.00000   -1.20000
AFIX   0
C25   1    0.433488    0.212133    0.393042    11.00000    0.02337    0.03203 =
         0.01759   -0.00205    0.01017    0.00128
AFIX  43
H25   2    0.405053    0.189314    0.347470    11.00000   -1.20000
AFIX   0
C26   1    0.393001    0.210556    0.453274    11.00000    0.02330    0.02074 =
         0.01653    0.00204    0.00917   -0.00186
AFIX  43
H26   2    0.336155    0.186997    0.448258    11.00000   -1.20000
AFIX   0
C31   1    0.470920    0.096833    0.568903    11.00000    0.01992    0.01797 =
         0.01671   -0.00060    0.01034    0.00192
C32   1    0.568786    0.111846    0.567966    11.00000    0.02174    0.02346 =
         0.02518    0.00139    0.01393   -0.00176
AFIX  43
H32   2    0.616225    0.132005    0.611264    11.00000   -1.20000
AFIX   0
C33   1    0.596341    0.097405    0.504295    11.00000    0.02518    0.03035 =
         0.02892    0.00589    0.01896    0.00408
AFIX  43
H33   2    0.662935    0.107268    0.504089    11.00000   -1.20000
AFIX   0
C34   1    0.526293    0.068328    0.440309    11.00000    0.02953    0.02872 =
         0.01851    0.00397    0.01453    0.01341
AFIX  43
H34   2    0.544987    0.058508    0.396351    11.00000   -1.20000
AFIX   0
C35   1    0.430485    0.053942    0.440921    11.00000    0.02367    0.02605 =
         0.01514   -0.00452    0.00536    0.00688
AFIX  43
H35   2    0.382447    0.034771    0.396742    11.00000   -1.20000
AFIX   0
C36   1    0.402787    0.067149    0.505709    11.00000    0.01478    0.02112 =
         0.02027   -0.00149    0.00927    0.00432
AFIX  43
H36   2    0.337236    0.055794    0.506494    11.00000   -1.20000
AFIX   0
C41   1    0.527903    0.085731    0.740341    11.00000    0.01505    0.01368 =
         0.01696   -0.00058    0.00473   -0.00378
C42   1    0.609665    0.052461    0.739679    11.00000    0.02410    0.02021 =
         0.01979   -0.00358    0.01288   -0.00364
AFIX  43
H42   2    0.615311    0.043307    0.690199    11.00000   -1.20000
AFIX   0
C43   1    0.681993    0.032784    0.809425    11.00000    0.01810    0.02664 =
         0.03173    0.00512    0.00996   -0.00017
AFIX  43
H43   2    0.737848    0.010640    0.807953    11.00000   -1.20000
AFIX   0
C44   1    0.674116    0.045028    0.882267    11.00000    0.02075    0.03339 =
         0.01821    0.00811    0.00099   -0.00366
AFIX  43
H44   2    0.724732    0.031711    0.930638    11.00000   -1.20000
AFIX   0
C45   1    0.591540    0.076918    0.883666    11.00000    0.03011    0.02995 =
         0.01831    0.00085    0.00808   -0.00466
AFIX  43
H45   2    0.584248    0.084559    0.933035    11.00000   -1.20000
AFIX   0
C46   1    0.520607    0.097369    0.814005    11.00000    0.02112    0.02359 =
         0.02094    0.00214    0.00995    0.00127
AFIX  43
H46   2    0.465392    0.119894    0.815784    11.00000   -1.20000
AFIX   0
C51   1   -0.008209    0.222441    0.622439    11.00000    0.01330    0.01728 =
         0.01914    0.00310    0.00529    0.00245
C52   1   -0.068212    0.209734    0.544196    11.00000    0.01860    0.03472 =
         0.01783    0.00281    0.00477   -0.00111
AFIX  43
H52   2   -0.036066    0.206563    0.505960    11.00000   -1.20000
AFIX   0
C53   1   -0.175639    0.201503    0.520751    11.00000    0.01411    0.04637 =
         0.03277    0.00354    0.00108   -0.00420
AFIX  43
H53   2   -0.215857    0.191721    0.467098    11.00000   -1.20000
AFIX   0
C54   1   -0.223155    0.207462    0.574668    11.00000    0.01609    0.03087 =
         0.04197    0.01242    0.00951    0.00273
AFIX  43
H54   2   -0.296654    0.202923    0.557966    11.00000   -1.20000
AFIX   0
C55   1   -0.164957    0.220044    0.653307    11.00000    0.02165    0.05895 =
         0.04381    0.00264    0.01992    0.00041
AFIX  43
H55   2   -0.198415    0.224021    0.690597    11.00000   -1.20000
AFIX   0
C56   1   -0.056338    0.226974    0.678261    11.00000    0.02840    0.05405 =
         0.02854   -0.00833    0.01808   -0.00413
AFIX  43
H56   2   -0.015840    0.234684    0.732647    11.00000   -1.20000
AFIX   0
C61   1    0.137441    0.304646    0.690316    11.00000    0.02182    0.01383 =
         0.01996    0.00003    0.01274   -0.00065
C62   1    0.178620    0.318157    0.770339    11.00000    0.02291    0.01810 =
         0.01586    0.00213    0.00929    0.00020
AFIX  43
H62   2    0.206422    0.290422    0.809288    11.00000   -1.20000
AFIX   0
C63   1    0.179635    0.372587    0.794444    11.00000    0.03626    0.02194 =
         0.01861   -0.00562    0.01398   -0.00583
AFIX  43
H63   2    0.209277    0.381561    0.849605    11.00000   -1.20000
AFIX   0
C64   1    0.137907    0.413288    0.738684    11.00000    0.04028    0.01573 =
         0.02823   -0.00140    0.01915    0.00049
AFIX  43
H64   2    0.138483    0.450114    0.755260    11.00000   -1.20000
AFIX   0
C65   1    0.095136    0.399852    0.658211    11.00000    0.05516    0.01801 =
         0.02752    0.00448    0.01730    0.01031
AFIX  43
H65   2    0.065469    0.427528    0.619516    11.00000   -1.20000
AFIX   0
C66   1    0.095548    0.345996    0.634002    11.00000    0.04357    0.02457 =
         0.01741    0.00111    0.01039    0.00679
AFIX  43
H66   2    0.067127    0.337222    0.578735    11.00000   -1.20000
AFIX   0
C71   1    0.268415    0.092505    0.822294    11.00000    0.01853    0.01513 =
         0.01768    0.00309    0.01091    0.00089
C72   1    0.317395    0.123978    0.890549    11.00000    0.02314    0.01756 =
         0.01934    0.00067    0.01183    0.00071
AFIX  43
H72   2    0.311714    0.162605    0.887655    11.00000   -1.20000
AFIX   0
C73   1    0.374748    0.098742    0.963095    11.00000    0.02322    0.03219 =
         0.01508    0.00421    0.00775    0.00408
AFIX  43
H73   2    0.407745    0.120554    1.009174    11.00000   -1.20000
AFIX   0
C74   1    0.384287    0.043333    0.969041    11.00000    0.02283    0.03094 =
         0.01967    0.00796    0.00732    0.00875
AFIX  43
H74   2    0.423137    0.026616    1.018780    11.00000   -1.20000
AFIX   0
C75   1    0.336438    0.011834    0.901415    11.00000    0.03911    0.01628 =
         0.03181    0.00566    0.00973    0.00548
AFIX  43
H75   2    0.343603   -0.026724    0.904862    11.00000   -1.20000
AFIX   0
C76   1    0.278353    0.035746    0.828919    11.00000    0.03063    0.01454 =
         0.02143   -0.00099    0.00831    0.00038
AFIX  43
H76   2    0.245047    0.013481    0.783401    11.00000   -1.20000
AFIX   0
C81   1    0.061070    0.097521    0.708481    11.00000    0.01705    0.01226 =
         0.02330   -0.00136    0.01163   -0.00262
C82   1   -0.003811    0.079807    0.634024    11.00000    0.02217    0.02887 =
         0.02045   -0.00190    0.01094   -0.00043
AFIX  43
H82   2    0.021242    0.078708    0.591502    11.00000   -1.20000
AFIX   0
C83   1   -0.105550    0.063542    0.620614    11.00000    0.01856    0.03191 =
         0.02711   -0.00495    0.00607   -0.00502
AFIX  43
H83   2   -0.149721    0.051311    0.569142    11.00000   -1.20000
AFIX   0
C84   1   -0.142300    0.065178    0.682120    11.00000    0.02392    0.02325 =
         0.04558   -0.00337    0.02100   -0.00438
AFIX  43
H84   2   -0.212039    0.054435    0.673015    11.00000   -1.20000
AFIX   0
C85   1   -0.077588    0.082434    0.756763    11.00000    0.03663    0.04881 =
         0.03925   -0.01887    0.02724   -0.02174
AFIX  43
H85   2   -0.102924    0.083584    0.799132    11.00000   -1.20000
AFIX   0
C86   1    0.024897    0.098238    0.770619    11.00000    0.03900    0.04269 =
         0.03106   -0.01842    0.02584   -0.02051
AFIX  43
H86   2    0.069678    0.109446    0.822481    11.00000   -1.20000
AFIX   0
N1    3    0.029346    0.065635    0.445483    11.00000    0.01518    0.02430 =
         0.02426    0.00102   -0.00037   -0.00250
H1A   2   -0.032440    0.054325    0.414436    11.00000   -1.20000
H1B   2    0.072530    0.044994    0.478858    11.00000   -1.20000
N2    3   -0.001012    0.152605    0.392441    11.00000    0.01612    0.02474 =
         0.01800    0.00309   -0.00138   -0.00412
H2    2    0.023930    0.185594    0.393825    11.00000   -1.20000
N3    3    0.723344    0.281521    0.311583    11.00000    0.04030    0.10069 =
         0.05301    0.00224    0.01173   -0.00360
P1    4    0.380177    0.237883    0.599507    11.00000    0.01493    0.01426 =
         0.01300   -0.00172    0.00674   -0.00250
P2    4    0.428986    0.115164    0.650792    11.00000    0.01300    0.01458 =
         0.01319   -0.00206    0.00707   -0.00139
P3    4    0.131180    0.235138    0.651310    11.00000    0.01428    0.01427 =
         0.01167    0.00030    0.00635    0.00070
P4    4    0.194115    0.120077    0.723312    11.00000    0.01576    0.01290 =
         0.01340   -0.00021    0.00841   -0.00079
S1    5    0.184731    0.135318    0.503724    11.00000    0.01412    0.01694 =
         0.01374   -0.00138    0.00506   -0.00157
CU1   6    0.204729    0.223317    0.558398    11.00000    0.01512    0.01589 =
         0.01292   -0.00045    0.00725   -0.00091
CU2   6    0.259958    0.095310    0.630764    11.00000    0.01352    0.01528 =
         0.01472   -0.00205    0.00761   -0.00164
I1    7    0.107433    0.286304    0.431721    11.00000    0.02440    0.01919 =
         0.01354    0.00374    0.00841    0.00084
I2    7    0.235439   -0.012447    0.611802    11.00000    0.01749    0.01558 =
         0.02425   -0.00355    0.00860   -0.00252
HKLF 4
REM  op285n in P2(1)/c
REM R1 =  0.0458 for   9108 Fo > 4sig(Fo)  and  0.0612 for all  10863 data
REM    643 parameters refined using      3 restraints
END
WGHT      0.0349      0.0000
REM Highest difference peak  0.841,  deepest hole -0.546,  1-sigma level  0.104
Q1    1   0.1583  0.2887  0.4734  11.00000  0.05    0.84
Q2    1   0.0000  0.0000  1.0000  10.50000  0.05    0.60
Q3    1   0.1913  0.0119  0.5822  11.00000  0.05    0.60
Q4    1  -0.1342  0.1713  0.2589  11.00000  0.05    0.58
Q5    1   0.1393  0.2737  0.6642  11.00000  0.05    0.56
Q6    1   0.0728  0.2585  0.4085  11.00000  0.05    0.56
Q7    1   0.2925 -0.0034  0.6672  11.00000  0.05    0.55
Q8    1   0.1382  0.2542  0.4473  11.00000  0.05    0.53
Q9    1   0.3123  0.0925  0.6739  11.00000  0.05    0.52
Q10   1   0.4484  0.0109  0.4710  11.00000  0.05   -0.52
Q11   1   0.2730  0.0219  0.6268  11.00000  0.05    0.49
Q12   1   0.0262  0.0145  0.7500  11.00000  0.05   -0.48
Q13   1   0.4324  0.2493  0.6378  11.00000  0.05    0.48
Q14   1   0.4023  0.2153  0.6209  11.00000  0.05    0.47
Q15   1   0.1909 -0.0195  0.5549  11.00000  0.05    0.47
Q16   1  -0.0077  0.1882  0.2717  11.00000  0.05   -0.46
Q17   1   0.2012 -0.0439  0.5976  11.00000  0.05    0.46
Q18   1   0.1404  0.3193  0.7342  11.00000  0.05    0.46
Q19   1   0.5819  0.2179  0.5780  11.00000  0.05   -0.45
Q20   1   0.6058  0.1379  0.6391  11.00000  0.05   -0.44
;
data_global
_journal_date_recd_electronic     2012-12-04
_journal_date_accepted     2012-12-15
_journal_name_full     'Acta Crystallographica, Section E'
_journal_year     2013
_journal_volume     69
_journal_issue      1
_journal_page_first     m68
_journal_page_last     m69
_journal_paper_category     QM
_journal_paper_doi     10.1107/S1600536812050970
_journal_coeditor_code     ZL2525
_publ_contact_author_name     'Chaveng Pakawatchai'
_publ_contact_author_address
;
Department of Chemistry and Center of Excellence for Innovation in Chemistry,
Faculty of Science, Prince of Songkla University, Hat Yai, Songkhla 90112,
Thailand
;
_publ_contact_author_email     'chaveng.p@psu.ac.th'
_publ_contact_author_fax     '+66 (0) 74 558841'
_publ_contact_author_phone     '+66 (0) 74 212918'
_publ_section_title
;\
Bis[\m-bis(diphenylphosphanyl)methane-\k^2^<i>P</i>:<i>P</i>'](\m-1-\
ethylthiourea-\k^2^<i>S</i>:<i>S</i>)bis[iodidocopper(I)] acetonitrile
sesquisolvate
;
loop_
    _publ_author_name
    _publ_author_footnote
    _publ_author_address
    'Nimthong, Ruthairat' .
;
Department of Chemistry and Center of Excellence for Innovation in Chemistry,
Faculty of Science, Prince of Songkla University, Hat Yai, Songkhla 90112,
Thailand
;
    'Wattanakanjana, Yupa' .
;
Department of Chemistry, Faculty of Science, Prince of Songkla University,
Hat Yai, Songkhla 90112, Thailand
;
    'Pakawatchai, Chaveng' .
;
Department of Chemistry and Center of Excellence for Innovation in Chemistry,
Faculty of Science, Prince of Songkla University, Hat Yai, Songkhla 90112,
Thailand
;
