# Supplementary material for: Bis[μ-bis­(diphenyl­phosphan­yl)methane-κ2 P:P′](μ-1-ethyl­thio­urea-κ2 S:S)bis­[iodidocopper(I)] acetonitrile sesquisolvate
Source: Acta Crystallogr Sect E Struct Rep Online. 2012 Dec 22;69(Pt 1):m68–9. doi: 10.1107/S1600536812050970 (PMC3588258; doi:10.1107/S1600536812050970)
Supplement: Supplementary file 2 [file e-69-00m68-Isup2.hkl]

# 
# h,k,l, Fc-squared, Fo-squared, sigma(Fo-squared) and status flag 
# 
data_I
_shelx_title ' op285n in P2(1)/c' 
_shelx_refln_list_code          4 
_shelx_F_calc_maximum      531.99 
_exptl_crystal_F_000      2628.00 
_reflns_d_resolution_high  0.7493 
 
loop_ 
 _symmetry_equiv_pos_as_xyz 
 'x, y, z' 
 '-x, y+1/2, -z+1/2' 
 '-x, -y, -z' 
 'x, -y-1/2, z-1/2' 
 
_cell_length_a    13.7751 
_cell_length_b    24.5147 
_cell_length_c    18.0172 
_cell_angle_alpha  90.000 
_cell_angle_beta  111.720 
_cell_angle_gamma  90.000 
 
_shelx_F_squared_multiplier     1.000 
 
loop_ 
 _refln_index_h 
 _refln_index_k 
 _refln_index_l 
 _refln_F_squared_calc 
 _refln_F_squared_meas 
 _refln_F_squared_sigma 
 _refln_observed_status 
   1   0   0     9119.09    11496.66    309.49 o 
   2   0   0     9182.38     8647.75    234.24 o 
   3   0   0   156917.44   172454.38   3668.02 o 
   4   0   0      287.16      146.71     58.86 o 
   5   0   0    13963.64    14903.81    435.12 o 
   6   0   0    61641.96    59775.08   1400.80 o 
   7   0   0     4151.45     3795.12    209.77 o 
   8   0   0    19606.49    17912.55    559.49 o 
   9   0   0    27643.36    26136.67    764.51 o 
  10   0   0     5812.88     6388.77    416.37 o 
  11   0   0      590.94     1213.46    243.42 o 
  12   0   0       16.91     1665.62    277.55 o 
  13   0   0     2980.74     3007.93    365.45 o 
  14   0   0     8114.72     7542.11    776.20 o 
  15   0   0       12.53     1057.95    399.83 o 
  16   0   0     5743.68     5759.46    810.60 o 
  17   0   0      670.86     1041.81    438.53 o 
   1   1   0   206865.70   230529.34   4062.48 o 
   2   1   0    30419.91    32651.60    594.29 o 
   3   1   0    22838.49    23318.24    402.19 o 
   4   1   0     6953.81     7485.29    179.32 o 
   5   1   0     8922.46     8949.06    215.78 o 
   6   1   0      332.05      538.33     67.83 o 
   7   1   0    20405.56    19589.64    408.87 o 
   8   1   0     3496.32     3030.50    145.53 o 
   9   1   0     6541.53     6464.79    243.55 o 
  10   1   0     1819.46     1958.28    186.90 o 
  11   1   0    16390.94    15131.23    487.49 o 
  12   1   0    25171.05    21704.26    629.86 o 
  13   1   0      628.57      877.66    190.95 o 
  14   1   0     5546.54     5198.99    491.83 o 
  15   1   0     6106.09     5809.09    538.98 o 
  16   1   0      923.81     1328.58    314.68 o 
  17   1   0      813.13      942.61    307.95 o 
   0   2   0    44837.58    48209.58   1056.33 o 
   1   2   0    27146.48    28089.64    445.63 o 
   2   2   0    33246.02    33196.63    583.65 o 
   3   2   0    87333.54    96308.26   1477.65 o 
   4   2   0    81422.44    83013.54   1380.09 o 
   5   2   0     2244.13     2005.57    100.17 o 
   6   2   0    10585.82    10136.59    249.46 o 
   7   2   0      197.17      578.29     75.79 o 
   8   2   0     4622.72     5008.70    188.16 o 
   9   2   0     2010.54     2131.93    137.25 o 
  10   2   0    37674.95    34192.31   1206.57 o 
  11   2   0    13416.50    12628.66    636.97 o 
  12   2   0    19054.96    16925.26    540.09 o 
  13   2   0    12596.31    11989.23    457.86 o 
  14   2   0      329.83      274.36    214.20 o 
  15   2   0     1364.15     1896.29    393.47 o 
  16   2   0      184.95      292.23    249.05 o 
  17   2   0     1564.47     1842.11    382.10 o 
   1   3   0      357.23      471.52     38.41 o 
   2   3   0    18721.06    19026.77    332.86 o 
   3   3   0    52116.81    54764.03    925.72 o 
   4   3   0     5164.10     6070.04    163.86 o 
   5   3   0    34970.22    35488.56    622.25 o 
   6   3   0     3561.49     3835.34    143.33 o 
   7   3   0    24514.61    24756.12    493.60 o 
   8   3   0    34293.17    32025.25    620.71 o 
   9   3   0     3030.53     3971.38    180.53 o 
  10   3   0    18160.44    17411.04    513.17 o 
  11   3   0    24447.34    22319.21    625.14 o 
  12   3   0     1320.13     1831.49    207.56 o 
  13   3   0      970.31     1066.28    178.56 o 
  14   3   0     1056.41     1124.45    280.72 o 
  15   3   0       91.13      309.83    221.68 o 
  16   3   0      548.75      709.11    281.45 o 
   0   4   0    12884.77    14545.69    361.96 o 
   1   4   0     3503.85     4416.56    110.24 o 
   2   4   0    36611.43    37151.13    605.99 o 
   3   4   0     2959.73     2948.71    109.00 o 
   4   4   0      180.35      161.67     47.36 o 
   5   4   0        8.23      221.87     53.44 o 
   6   4   0    13088.56    12664.39    295.89 o 
   7   4   0    16431.28    14911.10    346.31 o 
   8   4   0    27058.79    25229.76    522.60 o 
   9   4   0    29304.18    26749.52    605.26 o 
  10   4   0      358.67      568.65    133.91 o 
  11   4   0    20343.43    20006.37    668.23 o 
  12   4   0     5187.05     4871.61    344.75 o 
  13   4   0     9924.62     9637.74    420.46 o 
  14   4   0        0.30      -52.42    184.03 o 
  15   4   0     5930.17     5859.58    539.03 o 
  16   4   0      526.02      847.12    291.98 o 
   1   5   0      589.85      635.14     54.68 o 
   2   5   0     1350.83     1316.08     74.39 o 
   3   5   0    20975.16    20803.25    387.73 o 
   4   5   0       51.78       46.20     42.51 o 
   5   5   0     5519.00     5336.56    169.65 o 
   6   5   0     3116.57     3297.00    141.38 o 
   7   5   0    18195.26    17952.36    398.98 o 
   8   5   0      550.00      830.57     98.72 o 
   9   5   0      572.96      725.75    114.60 o 
  10   5   0     1621.58     1552.92    154.43 o 
  11   5   0     9989.15     9498.12    380.29 o 
  12   5   0     2728.97     3096.04    255.63 o 
  13   5   0     4286.08     3859.65    296.90 o 
  14   5   0      182.84      255.71    207.38 o 
  15   5   0        3.80      147.35    216.04 o 
  16   5   0     1918.56     2008.02    379.95 o 
   0   6   0   142481.28   157034.38   3354.25 o 
   1   6   0     4066.71     4847.63    142.64 o 
   2   6   0    70327.17    75237.53   1181.80 o 
   3   6   0       44.12       58.25     43.05 o 
   4   6   0    10199.46     9378.54    230.97 o 
   5   6   0     4360.10     4621.45    162.65 o 
   6   6   0     1535.78     1910.59    118.59 o 
   7   6   0     9063.82     8916.23    258.76 o 
   8   6   0     1378.11     1593.12    128.10 o 
   9   6   0     9585.91     9031.18    309.99 o 
  10   6   0     3394.20     3158.50    206.87 o 
  11   6   0     4727.71     4318.07    268.04 o 
  12   6   0     4812.51     4554.59    294.16 o 
  13   6   0     8793.43     8332.91    389.35 o 
  14   6   0      218.93      300.90    225.69 o 
  15   6   0    10520.28     9806.40    630.49 o 
  16   6   0      501.33      776.47    292.40 o 
   1   7   0   129408.26   139554.03   2122.92 o 
   2   7   0     2913.05     3032.71    113.25 o 
   3   7   0    26190.75    26050.29    478.59 o 
   4   7   0     3287.26     2956.22    125.72 o 
   5   7   0    11245.02    10724.17    268.78 o 
   6   7   0     8888.51     8485.12    243.20 o 
   7   7   0     7372.69     6993.51    226.92 o 
   8   7   0      572.19      767.15    101.81 o 
   9   7   0     2244.01     2355.44    173.55 o 
  10   7   0      389.08      476.09    109.99 o 
  11   7   0     1314.51     1154.85    170.22 o 
  12   7   0       70.77      227.77    124.22 o 
  13   7   0       66.12      289.70    140.35 o 
  14   7   0        3.24       93.05    201.90 o 
  15   7   0     3597.94     3876.81    467.95 o 
  16   7   0      359.72      678.85    282.81 o 
   0   8   0    18417.80    17113.99    464.53 o 
   1   8   0     1233.05     1351.24     77.27 o 
   2   8   0    45246.91    46374.28    773.19 o 
   3   8   0     2644.36     2297.15    112.52 o 
   4   8   0    13174.80    13236.28    302.96 o 
   5   8   0    18317.05    18416.82    395.23 o 
   6   8   0     4226.37     3985.75    166.55 o 
   7   8   0     8565.71     8937.34    268.03 o 
   8   8   0        8.28       -7.46     69.27 o 
   9   8   0     2840.22     2514.52    185.80 o 
  10   8   0     1636.60     1479.91    159.97 o 
  11   8   0      911.39      934.06    159.03 o 
  12   8   0       48.83       54.42    119.22 o 
  13   8   0      168.20      225.57    140.34 o 
  14   8   0      183.74      137.90    208.17 o 
  15   8   0     1423.69     1498.19    325.91 o 
  16   8   0     5969.76     5452.04    555.81 o 
   1   9   0    14915.40    15116.62    309.07 o 
   2   9   0     3100.97     3030.87    121.44 o 
   3   9   0     6798.74     6743.42    193.25 o 
   4   9   0     8109.90     8052.03    225.59 o 
   5   9   0    24909.82    23464.44    477.51 o 
   6   9   0     6097.10     6069.19    210.10 o 
   7   9   0    27999.18    26140.01    546.02 o 
   8   9   0     2372.02     2393.71    161.31 o 
   9   9   0    12192.74    11144.26    358.81 o 
  10   9   0     5654.57     5227.79    260.79 o 
  11   9   0     2028.85     1959.46    211.64 o 
  12   9   0       28.15      111.81    129.63 o 
  13   9   0     3705.38     3974.29    304.41 o 
  14   9   0      576.57      952.23    274.33 o 
  15   9   0      619.76      688.92    258.98 o 
  16   9   0      834.11     1384.40    330.83 o 
   0  10   0   154298.94   163104.86   3531.35 o 
   1  10   0      583.10      625.24     65.70 o 
   2  10   0    21831.92    21220.72    415.92 o 
   3  10   0    17511.38    18511.84    384.77 o 
   4  10   0    30214.46    30228.18    575.33 o 
   5  10   0     1853.20     1970.37    128.11 o 
   6  10   0    52749.04    50822.62    909.16 o 
   7  10   0     2398.41     2473.82    157.45 o 
   8  10   0     8375.63     8027.66    273.92 o 
   9  10   0     7485.12     6695.45    279.49 o 
  10  10   0     1872.10     1741.96    177.02 o 
  11  10   0      112.73      152.84    120.13 o 
  12  10   0     2974.67     3060.22    268.58 o 
  13  10   0      297.38      363.87    151.03 o 
  14  10   0     1982.60     2399.50    355.86 o 
  15  10   0     1015.96     1343.19    318.12 o 
  16  10   0       80.23       96.20    246.16 o 
   1  11   0     2243.87     2878.22    121.63 o 
   2  11   0    11820.66    11745.79    277.26 o 
   3  11   0    39733.38    40043.73    715.71 o 
   4  11   0       45.58      152.83     61.48 o 
   5  11   0     4043.00     4128.93    176.42 o 
   6  11   0    13335.97    12628.49    336.30 o 
   7  11   0      116.43      109.59     77.40 o 
   8  11   0      302.13      363.66     95.68 o 
   9  11   0    14048.12    12738.56    400.17 o 
  10  11   0     1676.13     1843.78    186.82 o 
  11  11   0     7070.28     6918.92    337.19 o 
  12  11   0    18242.63    17599.77    578.45 o 
  13  11   0      155.97      910.68    183.56 o 
  14  11   0     8332.78     8516.62    569.69 o 
  15  11   0      129.85      299.73    243.87 o 
  16  11   0      265.42      691.39    327.60 o 
   0  12   0    21414.65    22174.35    740.44 o 
   1  12   0     9009.59     8868.08    230.95 o 
   2  12   0     1446.24     1346.05     98.35 o 
   3  12   0    12252.54    12431.86    303.00 o 
   4  12   0    42468.59    43245.94    786.10 o 
   5  12   0      159.57      193.30     71.94 o 
   6  12   0      406.22      369.87     87.38 o 
   7  12   0       61.26      102.35     78.60 o 
   8  12   0    25449.68    24334.50    552.91 o 
   9  12   0     5662.41     5930.87    275.71 o 
  10  12   0    26997.64    25201.06    637.58 o 
  11  12   0     3671.28     4400.63    301.04 o 
  12  12   0     2890.90     3060.01    270.60 o 
  13  12   0    12592.99    12184.99    492.92 o 
  14  12   0      520.25      969.94    272.23 o 
  15  12   0      211.66      551.61    262.20 o 
   1  13   0    15729.51    14225.33    325.35 o 
   2  13   0    33464.97    33174.44    622.22 o 
   3  13   0       14.86      257.13     66.76 o 
   4  13   0    11750.54    12208.42    317.98 o 
   5  13   0       16.08       48.77     64.54 o 
   6  13   0     3070.00     2982.63    175.33 o 
   7  13   0     3236.12     3325.83    190.18 o 
   8  13   0    22794.76    21293.96    509.48 o 
   9  13   0     9394.00     9475.57    464.49 o 
  10  13   0    18414.38    19211.57    544.00 o 
  11  13   0     6998.63     6700.65    341.45 o 
  12  13   0       48.09      253.40    142.09 o 
  13  13   0     2634.65     2945.34    282.80 o 
  14  13   0      911.92     1296.37    293.13 o 
  15  13   0      296.08      614.46    271.09 o 
   0  14   0    34776.38    33907.16    893.43 o 
   1  14   0    43392.32    45373.04    804.92 o 
   2  14   0     1245.44     1150.36    102.16 o 
   3  14   0    15410.94    14899.74    354.55 o 
   4  14   0     1979.46     1920.36    134.25 o 
   5  14   0      183.82      194.59     78.36 o 
   6  14   0     2991.54     2974.88    177.02 o 
   7  14   0     3809.25     3478.10    196.27 o 
   8  14   0     1839.78     2133.43    172.45 o 
   9  14   0    25789.03    23125.91    594.71 o 
  10  14   0    10498.93    10026.81    377.38 o 
  11  14   0        4.29      411.26    143.99 o 
  12  14   0      342.29      620.63    164.45 o 
  13  14   0       93.50      341.11    161.73 o 
  14  14   0     1552.96     1946.35    342.91 o 
  15  14   0     1836.93     2402.47    443.72 o 
   1  15   0      789.34     1017.21    106.01 o 
   2  15   0    12632.59    12665.41    320.71 o 
   3  15   0     9088.56     8622.43    257.59 o 
   4  15   0    14446.43    14241.64    361.61 o 
   5  15   0    17140.43    17356.19    425.84 o 
   6  15   0    11717.10    11644.42    339.76 o 
   7  15   0     2930.17     3171.39    196.21 o 
   8  15   0     2268.79     2845.85    197.78 o 
   9  15   0     2308.09     2767.39    222.35 o 
  10  15   0      727.38     1042.44    164.35 o 
  11  15   0    12595.97    12537.23    443.57 o 
  12  15   0    11379.16    10629.40    452.17 o 
  13  15   0      262.58      584.29    173.79 o 
  14  15   0     5999.65     5943.04    636.04 o 
  15  15   0       12.05      490.72    303.33 o 
   0  16   0    26605.24    27308.17    776.95 o 
   1  16   0    10518.89     9415.49    292.45 o 
   2  16   0      334.04      418.07     79.92 o 
   3  16   0      817.56      928.07    105.89 o 
   4  16   0        4.08      115.72     71.91 o 
   5  16   0    20218.53    18060.92    438.51 o 
   6  16   0     8230.71     7770.94    277.21 o 
   7  16   0        4.20      714.74    121.71 o 
   8  16   0     9771.67     9670.97    332.69 o 
   9  16   0     1171.97     1307.75    168.80 o 
  10  16   0     2417.03     2558.06    227.50 o 
  11  16   0     5331.37     5551.08    311.36 o 
  12  16   0       56.19      336.55    157.74 o 
  13  16   0     2543.26     2641.18    304.18 o 
  14  16   0      402.52      961.83    317.03 o 
   1  17   0    49815.96    48770.65    953.05 o 
   2  17   0    10622.45    10552.92    298.57 o 
   3  17   0     5679.03     4921.57    204.72 o 
   4  17   0       12.75      125.07     77.65 o 
   5  17   0    26385.72    25180.62    561.12 o 
   6  17   0        6.44      102.19     88.07 o 
   7  17   0    45120.87    42608.30    855.87 o 
   8  17   0    21487.52    20153.63    516.78 o 
   9  17   0     5387.90     5571.44    293.04 o 
  10  17   0     5412.37     5974.33    307.39 o 
  11  17   0      507.38      427.18    149.51 o 
  12  17   0      144.06      433.81    173.61 o 
  13  17   0      310.53      768.85    209.99 o 
  14  17   0      769.55      894.93    326.70 o 
   0  18   0    17592.83    17672.44    582.00 o 
   1  18   0     4152.37     4592.83    195.30 o 
   2  18   0       48.87       93.61     72.15 o 
   3  18   0     1599.29     1924.13    147.67 o 
   4  18   0     2138.90     2380.18    163.45 o 
   5  18   0      951.25     1018.07    129.92 o 
   6  18   0     4039.00     3976.04    216.55 o 
   7  18   0     1679.96     1771.48    168.15 o 
   8  18   0       66.34      176.89    102.16 o 
   9  18   0     8912.98     8648.09    354.83 o 
  10  18   0     3871.14     4202.50    303.76 o 
  11  18   0      633.30     1205.76    196.95 o 
  12  18   0      972.02     1166.37    222.80 o 
  13  18   0      872.54     1264.22    242.70 o 
  14  18   0      685.84     1379.94    454.28 o 
   1  19   0     6138.49     5553.53    241.70 o 
   2  19   0      689.75      849.68    112.03 o 
   3  19   0    18365.63    17304.05    430.22 o 
   4  19   0      481.41      627.32    109.95 o 
   5  19   0    14722.75    14408.60    398.70 o 
   6  19   0      305.12      414.85    104.75 o 
   7  19   0    13983.32    13398.91    400.47 o 
   8  19   0     1367.27     1493.16    179.11 o 
   9  19   0    27091.95    26615.48    744.57 o 
  10  19   0      476.45      833.91    188.00 o 
  11  19   0    10867.41    10590.94    499.10 o 
  12  19   0     2994.71     3515.00    379.21 o 
  13  19   0     1713.52     2267.14    730.17 o 
   0  20   0       28.40      191.38    139.20 o 
   1  20   0     3768.56     4095.49    246.93 o 
   2  20   0      975.77     1203.40    161.19 o 
   3  20   0     5656.38     5710.20    286.06 o 
   4  20   0      331.32      452.83    125.11 o 
   5  20   0     4166.42     4374.42    274.21 o 
   6  20   0     4043.72     4007.13    271.84 o 
   7  20   0     1132.82     1509.06    191.45 o 
   8  20   0     8413.26     7699.08    367.38 o 
   9  20   0     1820.42     2244.86    259.63 o 
  10  20   0     5052.06     5330.63    380.95 o 
  11  20   0        7.29      528.38    177.74 o 
  12  20   0     1836.52     1594.55    323.05 o 
  13  20   0      414.04     1072.30    561.10 o 
   1  21   0    22927.52    22082.95    616.99 o 
   2  21   0     9820.91     9621.74    376.42 o 
   3  21   0    34675.15    32807.73    819.37 o 
   4  21   0    10220.98     9475.98    381.72 o 
   5  21   0     2105.56     2091.13    241.47 o 
   6  21   0     8492.34     8712.99    420.53 o 
   7  21   0     1467.46     1469.01    219.55 o 
   8  21   0     3752.42     3444.36    306.55 o 
   9  21   0      222.04      384.39    171.24 o 
  10  21   0      814.80      780.05    210.61 o 
  11  21   0      223.91      431.03    195.14 o 
  12  21   0     1850.15     2334.46    366.86 o 
  13  21   0        6.71       80.61    428.99 o 
   0  22   0     2063.46     1882.87    273.95 o 
   1  22   0        9.03      264.79    104.88 o 
   2  22   0     5756.15     5585.00    297.86 o 
   3  22   0      954.58     1127.05    188.13 o 
   4  22   0     4950.97     4890.62    336.44 o 
   5  22   0      249.46      229.37    137.08 o 
   6  22   0     1859.04     1957.68    244.54 o 
   7  22   0      739.03      832.06    185.95 o 
   8  22   0       49.59      291.20    158.83 o 
   9  22   0     2756.70     2967.02    337.01 o 
  10  22   0       12.54      225.94    182.21 o 
  11  22   0     1527.54     1511.53    270.74 o 
  12  22   0      691.03      832.40    282.45 o 
   1  23   0      749.01      784.64    166.15 o 
   2  23   0       60.30      189.13    124.12 o 
   3  23   0      325.49      345.45    138.81 o 
   4  23   0      244.53      439.10    148.43 o 
   5  23   0     1953.01     2038.47    248.15 o 
   6  23   0        8.13       73.78    127.57 o 
   7  23   0     5622.49     5833.63    377.12 o 
   8  23   0     3366.26     3617.67    360.55 o 
   9  23   0       27.05      302.61    182.81 o 
  10  23   0     7327.50     7592.98    481.00 o 
  11  23   0      131.06      498.02    209.20 o 
  12  23   0      753.78     1041.94    304.12 o 
   0  24   0      513.98      570.88    262.14 o 
   1  24   0      744.30      783.48    202.72 o 
   2  24   0      658.88      748.99    168.05 o 
   3  24   0       31.31      148.57    130.75 o 
   4  24   0     4856.46     5127.95    355.74 o 
   5  24   0     3174.53     3233.17    305.26 o 
   6  24   0        8.31      234.81    141.53 o 
   7  24   0      351.79      322.11    160.73 o 
   8  24   0      967.02     1256.52    247.26 o 
   9  24   0      207.05      307.68    187.63 o 
  10  24   0     1704.35     2240.13    315.61 o 
  11  24   0      703.83      973.38    248.77 o 
   1  25   0      835.87     1010.41    228.44 o 
   2  25   0     1323.20     1415.99    261.69 o 
   3  25   0     6494.24     6701.94    476.84 o 
   4  25   0     5485.49     5544.15    377.51 o 
   5  25   0     2887.67     2955.37    298.40 o 
   6  25   0    10603.58    10319.48    496.11 o 
   7  25   0       10.51      169.54    145.23 o 
   8  25   0      555.02      659.27    205.35 o 
   9  25   0      666.37      804.85    222.03 o 
  10  25   0     1955.80     1926.74    307.91 o 
  11  25   0      695.06     1015.74    381.86 o 
   0  26   0     9288.63     7983.37    981.13 o 
   1  26   0     1939.35     2148.08    311.96 o 
   2  26   0     2218.83     2200.03    317.04 o 
   3  26   0      924.88     1037.51    239.67 o 
   4  26   0      612.36      827.34    222.93 o 
   5  26   0     5976.84     5608.13    455.23 o 
   6  26   0     7237.69     7090.58    427.87 o 
   7  26   0      473.39      510.65    189.17 o 
   8  26   0     6784.14     6955.41    495.25 o 
   9  26   0      129.63      445.84    205.83 o 
  10  26   0      116.52      569.06    216.76 o 
   1  27   0     5066.04     5156.06    452.91 o 
   2  27   0     3297.67     3420.79    383.93 o 
   3  27   0      869.15      805.36    236.55 o 
   4  27   0      960.30     1138.51    251.85 o 
   5  27   0     5052.18     4953.60    448.15 o 
   6  27   0        5.10      223.38    177.73 o 
   7  27   0    10100.99    10435.29    587.60 o 
   8  27   0     3155.95     3170.28    377.55 o 
   9  27   0     1364.58     1543.10    291.17 o 
   0  28   0     1023.96     1271.38    386.11 o 
   1  28   0      907.03      927.43    248.54 o 
   2  28   0     7277.07     7305.46    516.77 o 
   3  28   0        6.99      -63.44    166.85 o 
   4  28   0     5849.61     5820.35    482.61 o 
   5  28   0     3894.71     3885.41    418.78 o 
   6  28   0       28.03      134.65    192.34 o 
   7  28   0      139.89      345.00    207.41 o 
   8  28   0      472.83      598.53    252.96 o 
   1  29   0     4683.58     5076.67    472.20 o 
   2  29   0      823.82      952.60    255.70 o 
   3  29   0    11437.35    11353.19    719.85 o 
   4  29   0      768.85      815.02    240.88 o 
   5  29   0     4301.28     4483.21    454.15 o 
   6  29   0     1721.01     1869.63    311.26 o 
   7  29   0      157.06      263.80    247.12 o 
   0  30   0     4096.12     4304.60    657.27 o 
   1  30   0      611.91      784.39    249.18 o 
   2  30   0        3.00      251.05    199.70 o 
   3  30   0      958.89     1320.26    277.67 o 
   4  30   0      119.40      273.36    203.51 o 
   5  30   0        0.24      149.10    191.06 o 
   6  30   0     2695.78     2783.05    379.42 o 
   1  31   0     5638.63     5767.11    523.40 o 
   2  31   0     2435.90     2556.85    370.15 o 
   3  31   0     1417.29     1711.71    322.65 o 
   4  31   0      191.19      461.66    220.65 o 
   5  31   0     2810.58     2957.13    396.77 o 
   0  32   0     1064.95     1263.58    422.30 o 
   1  32   0      361.60      737.23    250.03 o 
   2  32   0      330.59      533.60    243.58 o 
   3  32   0      245.11      359.27    227.33 o 
 -17   1   1     2970.75     3895.62    499.96 o 
 -16   1   1       28.39      416.34    339.89 o 
 -15   1   1     2778.49     2741.78    390.22 o 
 -14   1   1       94.06      315.07    142.08 o 
 -13   1   1     1551.71     1629.85    206.13 o 
 -12   1   1     6559.40     6058.29    375.07 o 
 -11   1   1     6136.41     5467.92    410.95 o 
  -6   1   1    10635.87    10656.83    350.20 o 
  -4   1   1    50300.37    51896.03   1184.63 o 
  -2   1   1     6786.09     7581.67    210.10 o 
   0   1   1    85114.50    86799.59   1717.06 o 
   1   1   1    21127.20    24464.38    391.24 o 
   2   1   1    16906.14    16577.03    406.24 o 
   4   1   1    86472.59    88722.14   1959.80 o 
   6   1   1    23947.72    21835.70    607.31 o 
   7   1   1     6270.19     6232.81    199.50 o 
  13   1   1       37.41      293.99    400.51 o 
  14   1   1      357.58      328.92    229.86 o 
  15   1   1      123.93      282.80    339.27 o 
  16   1   1     2074.60     2219.30    407.39 o 
 -17   2   1     5506.11     5018.92    545.03 o 
 -16   2   1      302.44      531.01    359.48 o 
 -15   2   1     3050.94     2725.15    396.68 o 
 -14   2   1     2095.10     2212.62    235.00 o 
 -13   2   1     2451.71     2604.29    248.71 o 
 -12   2   1      191.30      855.41    159.49 o 
 -11   2   1     6870.99     5803.70    625.18 o 
 -10   2   1     4587.75     4222.73    300.97 o 
  -9   2   1        3.40       40.44    184.66 o 
  -7   2   1     6984.51     7791.16    244.29 o 
  -5   2   1     8812.19     9928.86    267.33 o 
  -3   2   1    25989.78    28344.80    674.47 o 
  -1   2   1     2618.65     2737.17     92.62 o 
   0   2   1    66345.28    73564.43   1194.43 o 
   1   2   1      784.91      910.71     60.52 o 
   3   2   1    14357.08    14152.58    389.43 o 
   5   2   1    13788.71    13737.00    294.09 o 
   8   2   1     2536.19     2512.40    149.73 o 
   9   2   1     1515.41     1607.27    128.80 o 
  10   2   1     1719.67     1782.01    257.83 o 
  12   2   1      782.95     1173.50    173.95 o 
  13   2   1     3328.25     2793.06    380.22 o 
  14   2   1     4609.27     4631.23    469.80 o 
  15   2   1     1075.52     1367.81    313.96 o 
  16   2   1     3778.62     3585.55    477.52 o 
 -17   3   1     1388.06     1775.88    361.44 o 
 -16   3   1     6595.01     6122.13    573.12 o 
 -15   3   1     6047.44     5824.22    528.79 o 
 -13   3   1     3333.62     3167.13    261.74 o 
 -12   3   1     2938.09     2694.07    334.62 o 
  -8   3   1    27701.28    26977.82    559.64 o 
  -4   3   1       99.72      455.69     54.52 o 
   0   3   1     1027.07      768.04     42.94 o 
   4   3   1      207.36      290.57     53.38 o 
   8   3   1    24541.82    23359.80    510.81 o 
  10   3   1     3495.16     3076.77    227.26 o 
  12   3   1    10118.25     8870.70    506.13 o 
  13   3   1     1229.56     1376.36    295.53 o 
 -17   4   1        1.90      450.60    260.68 o 
 -16   4   1     1872.07     1601.10    344.72 o 
 -15   4   1     3786.49     3903.43    450.42 o 
 -14   4   1      834.18      956.76    186.54 o 
 -13   4   1     6359.59     5498.39    448.33 o 
 -11   4   1     1528.20     1367.97    181.38 o 
 -10   4   1     2683.24     2628.14    208.33 o 
  -9   4   1     2914.60     3195.71    195.02 o 
  -8   4   1      352.87     1253.23    120.36 o 
  -6   4   1    15286.81    13547.67    303.73 o 
  -5   4   1      283.97      711.44     73.25 o 
  -4   4   1    31471.28    33429.54    632.96 o 
  -2   4   1     3263.82     8213.37    768.17 o 
  -1   4   1     9309.52    10210.99    210.36 o 
   0   4   1     7900.39     9871.67    204.17 o 
   1   4   1    13166.19    13161.30    227.23 o 
   4   4   1    46004.63    44737.41    758.90 o 
   5   4   1       36.84     1080.24     87.38 o 
   6   4   1    14838.80    13494.42    313.76 o 
   8   4   1       37.69       49.50    169.85 o 
   9   4   1     6575.81     4957.63    724.73 o 
  10   4   1      147.26      308.99    246.65 o 
  11   4   1       50.46      755.90    147.20 o 
  13   4   1     1950.15     2435.29    512.52 o 
  14   4   1      116.46      550.80    235.59 o 
  15   4   1      385.08      520.14    390.68 o 
  16   4   1      480.52      460.90    275.18 o 
 -17   5   1      389.10      506.30    274.26 o 
 -16   5   1     3320.29     3784.61    531.62 o 
 -15   5   1        0.61      511.60    236.98 o 
 -14   5   1    13409.59    13468.55    660.05 o 
 -13   5   1    24743.22    23694.94    705.24 o 
 -12   5   1    12984.83    12822.70    674.61 o 
  -9   5   1     2220.27     2073.43    174.63 o 
  -6   5   1     2193.14     2186.70    121.87 o 
  -5   5   1    43269.39    42323.33    728.98 o 
   0   5   1     6905.20     7621.53    176.82 o 
   3   5   1     2349.09     2770.27    113.44 o 
   4   5   1    33047.21    33824.31    597.88 o 
   6   5   1     1640.51     2416.24    146.14 o 
   8   5   1    20144.90    17236.00    433.53 o 
   9   5   1     2553.88     2599.64    161.59 o 
  10   5   1     8033.28     7841.23    422.82 o 
  15   5   1      185.94      284.66    241.85 o 
  16   5   1     2490.39     3042.69    443.51 o 
 -17   6   1      151.03     1062.58    305.55 o 
 -16   6   1    13329.68    13146.26   1081.22 o 
 -14   6   1       60.45      251.42    145.85 o 
 -13   6   1     9364.58     9153.81    406.27 o 
 -11   6   1      155.13      395.35    146.65 o 
 -10   6   1     7446.89     6740.43    412.61 o 
  -9   6   1     3676.20     3686.40    229.04 o 
  -5   6   1     7150.33     7383.90    201.23 o 
  -3   6   1     1044.62     1172.15     88.00 o 
  -2   6   1    99575.84   109696.43   1569.42 o 
   0   6   1    24905.43    26326.10    449.96 o 
   2   6   1    82301.75    93732.59   1564.43 o 
   3   6   1      468.98      456.90     62.31 o 
   7   6   1    11967.79    10765.43    292.31 o 
  10   6   1     4621.77     4213.59    230.53 o 
  11   6   1     2239.26     2639.18    267.34 o 
  13   6   1     5264.24     5913.65    542.25 o 
  14   6   1     1340.24     1894.69    330.97 o 
  15   6   1     4004.45     4077.60    470.97 o 
  16   6   1     4214.37     3829.43    681.70 o 
 -16   7   1      330.32     1123.23    318.26 o 
 -15   7   1     8536.64     8429.00    595.86 o 
 -13   7   1        5.04       73.00    131.08 o 
 -11   7   1     4601.90     4104.21    276.55 o 
 -10   7   1     6275.56     5863.99    257.32 o 
  -8   7   1    10465.79    10046.21    289.66 o 
  -7   7   1      273.62      475.13     80.08 o 
   0   7   1     1993.10     1923.71     84.94 o 
   3   7   1     5678.46     7321.36    200.87 o 
   7   7   1      697.12      956.99    106.97 o 
   8   7   1    10082.10    10550.03    321.20 o 
   9   7   1    10732.02     9680.43    329.05 o 
  11   7   1     4277.20     4032.37    273.08 o 
  13   7   1      183.37      437.92    211.76 o 
  15   7   1    14499.07    13506.34    841.37 o 
  16   7   1     1955.51     2380.14    450.59 o 
 -16   8   1     1494.72     1258.17    357.06 o 
 -15   8   1      329.27      615.80    251.22 o 
 -14   8   1       41.10      135.41    144.61 o 
 -12   8   1     6734.92     6647.33    418.40 o 
 -11   8   1     6603.03     5019.48    348.23 o 
 -10   8   1      164.76      204.64     97.63 o 
  -8   8   1     8403.15     7765.13    256.55 o 
  -7   8   1      330.82      685.18     94.83 o 
  -5   8   1    28145.70    28718.74    570.91 o 
   0   8   1   168261.78   182358.22   2757.15 o 
   3   8   1    91937.34    91264.57   2042.26 o 
   5   8   1    32365.79    32942.11    595.22 o 
   7   8   1      202.14      179.09     73.76 o 
   8   8   1     9786.25     9370.00    282.14 o 
  10   8   1       28.97      460.23    111.05 o 
  12   8   1     2978.02     3273.87    394.73 o 
  13   8   1     5685.83     5509.70    493.93 o 
  14   8   1     1410.67     2652.93    378.11 o 
  15   8   1      657.74     1629.58    321.06 o 
  16   8   1     6114.77     5451.90    798.81 o 
 -16   9   1     1160.19     1591.28    348.19 o 
 -14   9   1     2903.27     2814.69    277.40 o 
 -13   9   1     3858.50     3697.20    293.94 o 
 -12   9   1     1389.71     1241.09    185.90 o 
 -11   9   1     3356.44     3365.38    258.18 o 
  -9   9   1      723.62      916.89    133.00 o 
  -4   9   1    18575.71    18916.58    559.13 o 
  -1   9   1    61152.35    65544.79   1496.95 o 
   0   9   1    38217.11    41004.75    693.03 o 
   1   9   1   106481.94   110183.66   2421.11 o 
   4   9   1    51410.99    50969.39   1242.66 o 
   5   9   1    45469.93    46265.59    827.98 o 
   6   9   1     5050.65     5278.98    603.33 o 
   9   9   1     1662.52     1577.01    159.06 o 
  11   9   1     5201.00     5060.98    288.57 o 
  12   9   1      380.34      532.59    153.26 o 
  13   9   1     1272.60     2274.83    392.93 o 
  14   9   1     4576.44     4111.93    445.69 o 
  15   9   1     5250.07     5513.93    540.30 o 
  16   9   1     1905.79     3485.29    460.43 o 
 -16  10   1     2775.76     2859.78    420.79 o 
 -15  10   1       63.52      226.45    262.89 o 
 -14  10   1     7253.07     7218.05    387.05 o 
  -7  10   1    20798.85    19758.77    450.79 o 
  -5  10   1     3048.17     2703.98    142.37 o 
  -2  10   1     4914.46     4254.12    206.19 o 
   0  10   1    10674.85    12147.34    268.75 o 
   2  10   1     1373.62     1904.34    156.72 o 
   3  10   1     1770.91     2002.10    116.92 o 
   5  10   1     4065.46     4421.32    221.49 o 
   9  10   1     3843.08     3793.78    226.05 o 
  11  10   1     3394.52     3640.53    269.12 o 
  12  10   1     1448.21     1567.32    203.65 o 
  15  10   1     1342.52     1637.74    320.70 o 
 -16  11   1      736.96     1050.57    307.96 o 
 -15  11   1     3711.46     3554.95    432.86 o 
 -14  11   1     2222.10     1947.99    243.01 o 
 -13  11   1     4948.18     5302.77    347.51 o 
  -8  11   1    30106.23    28046.21    599.64 o 
  -2  11   1    10017.83     9042.20    325.78 o 
  -1  11   1     1670.71     1705.21     97.49 o 
   0  11   1      687.86      623.33     65.99 o 
   1  11   1     1934.91     2283.52    111.10 o 
   2  11   1     3224.42     3705.90    292.74 o 
   3  11   1    48812.22    46670.19    817.92 o 
   7  11   1     3530.23     3552.49    188.03 o 
  10  11   1     3282.31     3128.14    222.03 o 
  11  11   1     6080.45     6097.94    329.42 o 
  12  11   1     7894.79     7405.84    354.89 o 
  15  11   1     1229.41     1265.96    310.61 o 
 -16  12   1       37.16      311.17    291.90 o 
 -15  12   1      772.12      788.79    273.96 o 
 -14  12   1      864.23      941.31    189.83 o 
 -13  12   1     9852.71     9136.48    416.75 o 
 -11  12   1     8236.82     8802.87    549.16 o 
 -10  12   1     1044.82     1335.70    254.74 o 
  -9  12   1     3753.42     3795.17    232.12 o 
  -8  12   1     9848.63     9315.73    425.11 o 
  -7  12   1     3786.45     3774.05    194.91 o 
   0  12   1     6197.31     5780.17    177.52 o 
   5  12   1     2194.21     2382.48    150.60 o 
   6  12   1    21826.62    21077.53    478.97 o 
   8  12   1     3499.93     3480.61    286.04 o 
  10  12   1     4290.52     3620.73    270.89 o 
  11  12   1     3007.99     3342.20    381.13 o 
  12  12   1     6496.05     6500.42    355.50 o 
  14  12   1      935.86     1100.07    288.41 o 
  15  12   1      740.74      780.13    287.12 o 
 -15  13   1        5.81      374.01    275.63 o 
 -14  13   1     1063.59      994.26    194.08 o 
 -13  13   1     1769.42     2194.35    255.37 o 
 -12  13   1     9147.12     7838.82   1038.07 o 
 -11  13   1     1248.02     1273.39    187.96 o 
 -10  13   1     5296.69     5442.27    301.24 o 
  -9  13   1     5875.83     5373.32    383.48 o 
  -6  13   1     1594.93     1842.26    143.01 o 
  -5  13   1     7200.23     6807.69    230.58 o 
  -4  13   1     6315.90     5896.89    203.42 o 
  -3  13   1     2979.02     2620.23    136.20 o 
  -2  13   1     8721.09     8290.81    254.07 o 
   0  13   1    20755.22    19924.91    409.02 o 
   2  13   1    12257.27    11178.76    374.35 o 
   3  13   1     2315.72     2538.63    142.49 o 
   4  13   1     4251.35     4540.67    196.32 o 
   8  13   1     8115.20     7835.19    287.81 o 
  11  13   1     1637.86     1801.48    216.99 o 
  13  13   1     2972.85     3818.95    432.92 o 
  14  13   1      457.40      410.34    286.04 o 
  15  13   1     1506.56     1531.14    338.01 o 
 -15  14   1     3925.25     3891.28    544.31 o 
 -14  14   1     3900.25     4038.23    357.83 o 
 -12  14   1     2815.61     3631.48    298.70 o 
 -10  14   1     1097.46     1043.19    277.78 o 
  -9  14   1     5884.52     5546.38    266.51 o 
  -8  14   1      130.05      659.95    393.80 o 
  -7  14   1     3586.36     3075.48    180.55 o 
  -6  14   1     5587.64     5284.56    258.47 o 
  -4  14   1      420.74      305.45     74.68 o 
  -2  14   1     1798.91     2241.73    186.28 o 
  -1  14   1       86.14      181.78     57.79 o 
   0  14   1      463.57      693.82     79.62 o 
   1  14   1      177.09      126.53     57.32 o 
   2  14   1     5803.86     5438.16    257.82 o 
   3  14   1     4442.04     4176.85    374.90 o 
   4  14   1      822.29      852.02    105.86 o 
   7  14   1     4608.48     4537.67    214.97 o 
   8  14   1     3692.65     3669.17    217.41 o 
   9  14   1     6103.54     5756.16    275.37 o 
  10  14   1     3938.89     3909.09    259.23 o 
  11  14   1     9242.29     8585.93    673.85 o 
  13  14   1     4813.95     5283.70    500.16 o 
  14  14   1     2078.70     2018.46    364.28 o 
  15  14   1     3174.53     3553.90    461.11 o 
 -15  15   1     1784.72     1622.49    465.75 o 
 -14  15   1      253.19      669.60    211.33 o 
 -13  15   1     4154.07     4171.60    360.72 o 
 -11  15   1      167.58      254.92    124.09 o 
 -10  15   1        0.87      228.58    116.21 o 
  -9  15   1     3048.80     3319.30    230.17 o 
  -6  15   1     3010.75     2941.71    172.82 o 
  -5  15   1      799.79      942.30    114.44 o 
  -4  15   1      636.24      607.39     92.71 o 
  -3  15   1       40.36       82.90     62.19 o 
  -2  15   1       21.58       49.79     58.76 o 
  -1  15   1     1963.17     2282.98    128.01 o 
   0  15   1      249.22      375.25     67.87 o 
   1  15   1     2302.02     2507.61    137.38 o 
   2  15   1       62.52       95.34     59.90 o 
   3  15   1      326.86      351.30     79.97 o 
   4  15   1     1330.57     1458.45    127.63 o 
   5  15   1     2027.36     2250.11    160.99 o 
   6  15   1     1692.52     1674.82    150.88 o 
   8  15   1     1598.97     5725.04   1016.04 o 
   9  15   1      209.35      683.31    400.51 o 
  10  15   1      415.07      434.51    134.41 o 
  11  15   1      277.25      276.57    131.03 o 
  12  15   1     2055.00     1928.36    238.40 o 
  14  15   1     2324.04     2181.24    360.96 o 
 -15  16   1        0.05      164.20    275.61 o 
 -14  16   1      332.52      666.87    213.16 o 
 -13  16   1      855.06     1411.19    234.91 o 
 -12  16   1      660.76      810.90    190.74 o 
 -11  16   1     2291.33     2390.82    232.01 o 
  -7  16   1    11425.78    10765.05    326.60 o 
  -6  16   1     2633.24     2618.69    175.12 o 
  -4  16   1     4397.17     4476.54    194.27 o 
   0  16   1    25133.23    24353.76    551.06 o 
   1  16   1    22457.97    20559.73    445.50 o 
   3  16   1     3329.87     3001.46    168.07 o 
   6  16   1     4018.30     4131.13    213.77 o 
   7  16   1     8805.27     8388.47    310.05 o 
   9  16   1     6840.94     6038.42    812.22 o 
  11  16   1     3510.82     3655.87    274.67 o 
  12  16   1     1000.10     1146.91    198.78 o 
  13  16   1      340.52      485.06    240.60 o 
  14  16   1     1307.42     1557.49    368.72 o 
 -14  17   1       35.78      352.86    195.22 o 
 -13  17   1     3347.31     3163.76    332.62 o 
 -11  17   1        4.94      643.20    286.93 o 
 -10  17   1     6956.84     6652.04    582.55 o 
  -9  17   1     3391.93     3626.78    246.76 o 
  -7  17   1     1148.42     1488.70    152.44 o 
  -6  17   1     1127.21     1586.86    417.38 o 
  -5  17   1     2390.57     2548.56    171.47 o 
  -1  17   1     3394.26     3561.79    284.16 o 
   0  17   1    22310.52    22254.94    525.88 o 
   2  17   1     3941.48     3915.24    297.40 o 
   6  17   1     6743.40     6236.45    409.24 o 
   7  17   1     2910.92     2908.01    203.47 o 
   8  17   1     3510.57     3727.78    232.87 o 
  11  17   1     1609.28     1694.50    202.73 o 
  14  17   1        3.83      422.45    309.19 o 
 -14  18   1     6307.35     6405.45    813.79 o 
 -13  18   1       70.25      334.74    241.40 o 
 -11  18   1    10824.98    10472.05    453.74 o 
 -10  18   1     4809.35     4552.94    337.32 o 
  -9  18   1     5048.53     5065.37    314.64 o 
  -7  18   1     1962.78     2128.91    174.45 o 
  -3  18   1    49772.18    48629.54    981.15 o 
  -1  18   1      855.89     1070.38    124.29 o 
   0  18   1     7488.66     7995.71    255.41 o 
   1  18   1      956.87      931.66    108.34 o 
   3  18   1    51010.18    49614.37    919.98 o 
   4  18   1    14568.76    13410.08    371.08 o 
   5  18   1     7165.05     3493.83    609.41 o 
   6  18   1     5678.52     5404.22    246.67 o 
   7  18   1      522.40      670.05    130.75 o 
   8  18   1     3148.98     3428.09    220.72 o 
   9  18   1     8062.48     7629.71    330.64 o 
  10  18   1      898.52      953.66    246.39 o 
  11  18   1    13607.99    13298.34    497.43 o 
  13  18   1     1585.46     1829.16    380.07 o 
 -14  19   1     2758.45     2414.94    544.87 o 
 -13  19   1     3601.69     4052.02    416.51 o 
 -12  19   1     4771.06     4685.19    420.15 o 
 -11  19   1     4260.96     4663.95    398.42 o 
  -9  19   1     3166.21     2803.59    276.31 o 
  -8  19   1     4105.12     4234.59    390.02 o 
  -7  19   1       42.32      188.84    163.57 o 
  -6  19   1      707.31      782.14    145.92 o 
  -4  19   1    25679.03    23065.05    726.91 o 
  -3  19   1     1429.17     1731.58    259.54 o 
  -1  19   1     5723.11     5656.22    245.90 o 
   0  19   1    12023.66    11938.26    364.72 o 
   1  19   1     6836.50     7031.59    264.77 o 
   2  19   1     5636.99     6001.85    282.80 o 
   3  19   1     5193.31     4942.72    312.60 o 
   4  19   1    10661.06    12496.07    550.34 o 
   6  19   1       18.73       84.34     88.77 o 
   7  19   1      793.58     1126.60    150.91 o 
   8  19   1     2214.27     1938.34    189.05 o 
   9  19   1      213.91      262.75    130.96 o 
  10  19   1     6219.22     6081.01    360.00 o 
  11  19   1     1052.46     1632.18    335.69 o 
 -13  20   1      100.88      652.61    315.90 o 
 -12  20   1        2.95      393.68    204.35 o 
 -11  20   1     3128.71     3222.46    318.84 o 
 -10  20   1     9887.74     9202.81    499.19 o 
  -9  20   1     5639.07     6018.24    371.37 o 
  -7  20   1     7417.11     9222.22    761.74 o 
  -5  20   1      132.88      257.78    196.55 o 
  -4  20   1     7909.54     7918.04    354.98 o 
  -3  20   1     3261.16     3107.56    222.50 o 
  -1  20   1    45044.77    41091.36   1109.72 o 
   0  20   1     3016.47     2837.46    209.06 o 
   1  20   1    26277.16    24651.02    918.93 o 
   3  20   1     1426.18     1502.62    231.39 o 
   4  20   1    12997.92    12527.43    594.18 o 
   5  20   1     1393.24     1335.52    178.77 o 
   6  20   1     4999.72     4951.16    333.91 o 
  11  20   1      133.16      584.02    306.60 o 
  12  20   1      222.88      630.52    478.25 o 
 -13  21   1     2033.65     2581.46    410.37 o 
 -12  21   1      638.10      927.96    283.19 o 
 -10  21   1      297.05      567.82    437.94 o 
  -9  21   1     9011.14     9441.75    716.96 o 
  -7  21   1      152.92      602.16    158.23 o 
  -6  21   1     1859.66     1847.07    235.07 o 
  -3  21   1     5435.61     5556.13    565.37 o 
  -2  21   1     2343.74     2479.88    211.27 o 
  -1  21   1     3125.83     2978.06    278.82 o 
   0  21   1    10134.56     9673.32    376.19 o 
   1  21   1     1659.73     1821.99    186.81 o 
   4  21   1    10498.63    10182.47    395.38 o 
   5  21   1    15914.04    15667.36    521.72 o 
   6  21   1     1859.95     2137.19    248.54 o 
   7  21   1     1142.10     1040.23    194.13 o 
   9  21   1     2453.79     2658.99    464.90 o 
  10  21   1     3711.56     3952.44    376.24 o 
  11  21   1     5442.13     5553.81    447.62 o 
  12  21   1      267.93      126.68    484.33 o 
 -12  22   1     7738.46     7411.45    600.80 o 
  -9  22   1     7218.21     7266.80    449.40 o 
  -8  22   1      224.43      714.60    196.03 o 
  -7  22   1     6777.04     6351.06    490.97 o 
  -5  22   1     2666.72     2773.57    280.48 o 
   0  22   1     8964.12     8312.78    348.62 o 
   1  22   1     3899.40     3789.95    286.55 o 
   2  22   1     5894.41     6041.99    559.61 o 
   3  22   1    25613.67    24912.05    692.04 o 
   5  22   1     4106.95     4223.91    321.94 o 
   8  22   1      165.14      226.20    157.97 o 
   9  22   1     4914.69     5072.59    422.47 o 
  10  22   1     4429.94     4440.10    409.52 o 
  11  22   1     4323.06     4351.93    416.32 o 
 -12  23   1     1565.58     1600.82    329.84 o 
 -11  23   1      458.17      929.35    268.45 o 
 -10  23   1       22.94      344.93    192.08 o 
  -9  23   1     4350.64     4575.97    410.20 o 
  -8  23   1     7210.84     6584.17    834.94 o 
  -7  23   1     3778.64     4011.64    334.10 o 
  -6  23   1     1696.63     1977.87    254.89 o 
  -5  23   1     6624.71     6064.72    364.68 o 
  -3  23   1       39.61      155.66    122.35 o 
  -1  23   1       38.83       32.09    112.23 o 
   0  23   1     7569.37     6913.03    368.31 o 
   1  23   1      376.25      218.63    150.79 o 
   2  23   1     9230.39     9210.04    465.68 o 
   3  23   1        3.12      178.59    128.23 o 
   5  23   1     5882.53     5790.07    369.02 o 
   6  23   1     4319.20     4386.23    339.26 o 
   8  23   1     3182.01     3476.59    363.25 o 
  10  23   1      191.33      387.70    194.52 o 
  11  23   1        3.64      102.80    194.34 o 
 -11  24   1     2800.88     2379.56    334.70 o 
 -10  24   1     8554.21     8667.51    744.00 o 
  -8  24   1      256.47      709.36    205.34 o 
  -7  24   1    11256.51    10653.73    509.24 o 
  -6  24   1        7.30      170.96    134.81 o 
  -5  24   1     4125.95     4536.40    350.57 o 
  -4  24   1     1028.43     1190.80    205.82 o 
  -2  24   1     2913.73     2891.52    279.19 o 
  -1  24   1     5176.02     5326.18    354.04 o 
   0  24   1      633.43      967.05    184.30 o 
   4  24   1     2285.16     2201.28    261.04 o 
   5  24   1     5046.30     4961.27    363.38 o 
   6  24   1      268.04      455.95    162.44 o 
   7  24   1    14567.49    14370.59    574.06 o 
   8  24   1     2368.30     2269.82    308.09 o 
   9  24   1     4416.47     4354.79    409.51 o 
  10  24   1     3550.17     3293.78    592.93 o 
  11  24   1     1551.50     1945.46    374.36 o 
 -11  25   1     1707.16     2022.89    318.12 o 
 -10  25   1        3.19      186.76    188.12 o 
  -9  25   1      304.75      711.91    262.51 o 
  -8  25   1     2737.13     2558.12    327.30 o 
  -7  25   1     4177.17     4323.03    358.20 o 
  -6  25   1       87.82      301.18    153.41 o 
  -5  25   1    13407.72    12432.40    688.95 o 
  -4  25   1    15713.41    14673.04    744.97 o 
  -3  25   1     2183.79     2518.69    275.50 o 
  -2  25   1     6186.11     6127.97    371.30 o 
  -1  25   1      544.21      588.31    193.44 o 
   0  25   1      966.96      879.78    215.72 o 
   1  25   1      764.16      906.64    221.12 o 
   3  25   1      575.82     1288.34    358.24 o 
   6  25   1      163.89      224.35    156.64 o 
   8  25   1        7.83       55.98    360.53 o 
   9  25   1     1666.87     2022.80    302.41 o 
  10  25   1      583.95      744.53    234.86 o 
 -10  26   1     3230.89     3705.85    400.55 o 
  -9  26   1     1974.62     2108.60    321.01 o 
  -8  26   1     3212.59     3109.08    366.36 o 
  -7  26   1      925.81     1262.65    224.22 o 
  -6  26   1    10992.71    10287.22    815.45 o 
  -5  26   1     3079.60     3147.75    318.59 o 
  -4  26   1     8706.66     7999.41    984.97 o 
  -3  26   1     6284.95     6841.64    497.52 o 
  -2  26   1     1552.37     1780.39    285.48 o 
   0  26   1      552.52      631.59    202.96 o 
   1  26   1     6539.97     6597.59    488.79 o 
   2  26   1      915.49     1140.79    240.97 o 
   5  26   1     5213.58     5177.22    436.79 o 
   7  26   1      114.01      334.26    187.64 o 
   8  26   1      621.71      915.58    330.04 o 
   9  26   1     2165.07     2425.16    330.41 o 
  10  26   1      430.03      701.54    486.57 o 
  -9  27   1      552.08      871.70    253.07 o 
  -8  27   1     5854.04     5664.07    469.72 o 
  -7  27   1     1876.19     1892.28    269.11 o 
  -6  27   1     1177.72     1170.84    223.10 o 
  -5  27   1       42.76      251.94    221.03 o 
  -4  27   1     1965.06     2084.13    307.41 o 
  -3  27   1     1540.26     1751.48    293.66 o 
  -2  27   1     1161.05     1420.17    274.61 o 
   0  27   1     2501.87     2418.15    334.72 o 
   1  27   1     3455.01     3932.94    410.61 o 
   2  27   1      834.62     1119.89    251.32 o 
   3  27   1     2130.74     2424.40    332.70 o 
   4  27   1      899.59     1086.27    250.34 o 
   5  27   1     1569.27     1616.70    284.01 o 
   6  27   1     3505.12     3239.59    376.86 o 
   7  27   1     1717.11     2262.56    329.66 o 
   9  27   1     4980.99     4296.69    486.72 o 
  -9  28   1     4567.26     5303.39    478.15 o 
  -8  28   1     4473.51     4451.23    518.45 o 
  -7  28   1     1197.47     1303.36    276.81 o 
  -6  28   1     3008.03     2979.40    370.01 o 
  -5  28   1     2750.60     2968.87    373.00 o 
  -4  28   1      301.03      470.77    202.15 o 
  -3  28   1     3084.40     3327.88    387.55 o 
  -2  28   1     1450.75     1890.97    467.69 o 
   0  28   1     1112.47     1395.24    281.36 o 
   1  28   1     4976.34     5012.91    459.80 o 
   2  28   1     4345.69     4624.42    442.97 o 
   3  28   1      894.02     1117.74    378.58 o 
   4  28   1     1001.72     1172.80    263.01 o 
   5  28   1       52.01      337.81    364.05 o 
   6  28   1      731.54      872.07    247.21 o 
   7  28   1     2333.28     2926.66    375.18 o 
   8  28   1     8808.47     8631.01    757.20 o 
  -8  29   1      341.19      497.03    260.21 o 
  -7  29   1       98.15       82.13    223.44 o 
  -5  29   1     2285.23     2619.87    361.09 o 
  -3  29   1     5861.76     5440.02    488.19 o 
  -2  29   1     1391.67     1708.04    307.23 o 
  -1  29   1     5201.65     4952.63    473.60 o 
   0  29   1      998.26     1259.04    276.58 o 
   2  29   1     2260.13     2464.61    353.81 o 
   4  29   1     6714.14     6997.42    540.25 o 
   6  29   1     4945.47     4999.04    472.33 o 
   7  29   1     1170.30     1167.04    313.09 o 
  -7  30   1       26.07      236.61    225.26 o 
  -6  30   1     1256.89     1450.03    294.52 o 
  -4  30   1     8165.26     8350.39    831.63 o 
  -3  30   1     1376.78     1662.65    310.79 o 
  -1  30   1     5163.24     5332.14    491.78 o 
   0  30   1     1784.55     2038.84    340.09 o 
   1  30   1     5764.02     5702.78    506.62 o 
   3  30   1     4294.03     3995.31    434.45 o 
   4  30   1     2789.97     3310.59    556.80 o 
   5  30   1     7073.47     7651.97    573.23 o 
   6  30   1      219.78      417.00    223.81 o 
  -5  31   1      278.52      404.96    229.70 o 
  -4  31   1      111.90      475.03    223.78 o 
  -3  31   1     2445.22     2848.72    386.79 o 
  -2  31   1      422.02      624.41    242.74 o 
  -1  31   1      912.50      994.95    382.85 o 
   0  31   1      231.22      352.57    227.28 o 
   1  31   1     4477.31     4853.90    483.41 o 
   2  31   1      115.08      342.02    218.38 o 
   3  31   1       40.86      235.25    251.30 o 
   4  31   1     1075.25     1629.32    306.34 o 
   5  31   1     1509.29     1543.91    304.57 o 
  -3  32   1      120.48      329.00    216.98 o 
  -2  32   1     5034.08     5586.16    526.02 o 
  -1  32   1       63.75      330.69    223.94 o 
   0  32   1     2083.84     2078.45    362.97 o 
   1  32   1      616.51      823.10    267.86 o 
   2  32   1     4855.28     5106.18    513.14 o 
   3  32   1     1113.71     1050.48    276.17 o 
 -17   0   2     7639.87     7396.74    900.19 o 
 -16   0   2      361.27      374.25    321.27 o 
 -15   0   2     3065.83     3696.08    426.16 o 
 -14   0   2     1728.98     1802.11    323.90 o 
 -13   0   2     1458.50     1329.69    264.71 o 
 -12   0   2    16139.98    15378.31    737.00 o 
 -11   0   2     8467.94     7860.13    480.53 o 
  -8   0   2     2562.92     2954.46    264.66 o 
  -3   0   2    89080.30    96768.68   2299.54 o 
  -2   0   2    15582.57    17018.29    483.03 o 
  -1   0   2   152870.06   170778.38   3414.01 o 
   0   0   2    25500.44    29278.95    658.49 o 
   1   0   2   142467.39   148611.80   4124.92 o 
   2   0   2    16237.60    18187.75    442.00 o 
   3   0   2    87244.54    91006.92   2039.00 o 
   8   0   2     3374.89     3471.70    235.23 o 
  11   0   2     7930.66     7792.57    475.73 o 
  13   0   2        5.82       95.33    358.29 o 
  14   0   2     1156.41     1445.82    432.88 o 
  15   0   2     1546.71     1797.84    722.01 o 
  16   0   2      491.96      548.74    415.99 o 
 -17   1   2      241.43      439.01    252.69 o 
 -16   1   2     2792.06     3304.80    441.54 o 
 -15   1   2    11630.68    10821.28    466.80 o 
 -14   1   2     5856.89     6154.82    378.60 o 
 -13   1   2        8.13      406.29    141.97 o 
 -12   1   2     7054.26     6695.36    328.12 o 
 -11   1   2    12400.70    11293.69    669.07 o 
 -10   1   2     7844.63     7021.59    292.37 o 
  -7   1   2     6673.45     6891.68    223.32 o 
  -6   1   2      780.92      947.48     80.87 o 
  -5   1   2    37721.80    38628.56    933.81 o 
   0   1   2    18949.73    21582.61    396.07 o 
   4   1   2     9910.65    10375.36    355.81 o 
   5   1   2    27111.90    27238.07    586.40 o 
   6   1   2      384.49      599.46     76.06 o 
   7   1   2    10265.74    10035.97    312.25 o 
   8   1   2    12674.19    11806.75    306.95 o 
  11   1   2     8173.12     7905.79    350.75 o 
  13   1   2      300.73      299.60    207.26 o 
  14   1   2     4108.02     4419.85    504.11 o 
  16   1   2      560.78     1171.51    343.55 o 
 -17   2   2       17.90      399.20    255.77 o 
 -16   2   2    13568.08    12758.71    709.48 o 
 -15   2   2     1568.50     1775.36    262.94 o 
 -14   2   2     8025.98     8208.48    390.30 o 
 -13   2   2    29442.97    29243.10    807.45 o 
 -12   2   2      147.29      806.27    155.28 o 
  -8   2   2    11917.27    12369.58    337.02 o 
   0   2   2    36415.75    37163.27    583.87 o 
   1   2   2    42297.14    42284.04    942.67 o 
   2   2   2    11748.88    11474.13    225.14 o 
   5   2   2    20527.40    23062.39    875.68 o 
   6   2   2     3857.74     3930.98    266.18 o 
   7   2   2    43249.92    38137.17    979.47 o 
   8   2   2    13743.20    13159.25    358.92 o 
  12   2   2     3659.19     3361.21    387.11 o 
  15   2   2     1586.36     1602.77    350.67 o 
  16   2   2     9024.38     9158.51    682.46 o 
 -17   3   2      573.17      770.71    286.94 o 
 -16   3   2        7.87      534.05    252.94 o 
 -15   3   2     1156.92     1173.73    200.64 o 
 -14   3   2     5274.34     4772.02    331.10 o 
 -13   3   2    14000.51    14597.26    986.40 o 
 -10   3   2     1494.70     1565.83    171.20 o 
  -6   3   2    20094.63    20106.69    447.50 o 
  -5   3   2    23125.87    23615.79    622.86 o 
  -4   3   2      761.37      770.40     58.99 o 
  -1   3   2    13789.96    15204.25    340.53 o 
   0   3   2      981.03     1103.38     51.89 o 
   1   3   2     9168.86     9952.63    218.91 o 
   4   3   2       41.66      109.70     56.13 o 
   5   3   2    36652.18    37539.89    940.77 o 
   6   3   2    24182.94    22541.21    485.86 o 
   9   3   2     7790.70     7180.62    481.82 o 
  10   3   2     1571.67     1563.53    199.86 o 
  13   3   2     5050.17     4843.09    666.24 o 
  15   3   2      518.68      637.73    270.66 o 
  16   3   2        0.56      279.90    273.25 o 
 -17   4   2       22.57      285.92    241.24 o 
 -16   4   2       83.94      164.34    235.87 o 
 -15   4   2      399.51      547.69    196.94 o 
 -14   4   2     5569.42     5589.80    341.11 o 
 -13   4   2     7170.84     6946.22    354.54 o 
 -12   4   2    44690.62    44622.12   1056.70 o 
 -11   4   2      876.48     1412.02    185.44 o 
  -7   4   2     7284.67     6771.94    219.61 o 
  -5   4   2     1058.19     1058.90     78.99 o 
  -4   4   2    12486.76    12214.30    257.80 o 
   0   4   2   109413.71   122488.48   1854.94 o 
   4   4   2    11800.66    12166.35    271.90 o 
   5   4   2     1807.14     1894.81    107.61 o 
   6   4   2    53608.12    54005.71   1325.01 o 
   7   4   2     5541.04     5643.15    203.72 o 
   8   4   2     5357.76     4766.82    194.29 o 
  11   4   2       67.05      110.83    235.11 o 
  14   4   2     4836.40     4791.76    494.75 o 
  15   4   2       46.23      181.20    240.17 o 
  16   4   2       18.92       90.47    250.45 o 
 -17   5   2      541.17      601.31    277.86 o 
 -15   5   2     4500.72     4234.03    334.83 o 
 -14   5   2     1186.46     1104.46    188.18 o 
 -13   5   2      946.49      831.17    186.84 o 
 -12   5   2     6892.92     7034.50    529.75 o 
 -11   5   2     1258.87     1298.40    239.61 o 
  -8   5   2      436.20      402.80     85.56 o 
  -7   5   2     2861.96     3107.73    225.09 o 
  -3   5   2    10300.93    11363.12    338.34 o 
  -2   5   2       23.74      104.80     47.02 o 
   0   5   2     2603.60     2740.90    104.06 o 
   2   5   2      300.99      531.22     59.39 o 
   3   5   2     3931.54     4214.99    199.11 o 
   8   5   2      122.89      260.39     77.78 o 
  10   5   2     2612.56     2537.39    194.04 o 
  11   5   2     4506.07     4384.30    352.70 o 
  13   5   2       97.19       35.24    190.49 o 
  14   5   2     1099.47     1014.11    286.35 o 
  15   5   2     3991.44     4497.08    502.54 o 
  16   5   2     1877.34     2615.54    431.16 o 
 -17   6   2      409.04      626.44    297.18 o 
 -16   6   2     7521.57     6844.92    592.51 o 
 -15   6   2      159.80      259.34    153.43 o 
 -14   6   2    13749.16    13030.07    501.82 o 
 -13   6   2     2714.40     2496.44    250.96 o 
 -11   6   2     2776.70     2596.03    230.83 o 
  -9   6   2      157.67      362.99    161.32 o 
  -8   6   2     4305.78     3979.48    238.37 o 
  -7   6   2     1550.29     1805.36    119.43 o 
  -6   6   2     6265.31     6312.65    268.40 o 
  -4   6   2     2919.18     3313.82    125.43 o 
  -3   6   2     4490.79     3965.75    128.83 o 
  -2   6   2    10196.97    11591.75    337.61 o 
   0   6   2      141.19      235.14     50.61 o 
   1   6   2     8176.70     9143.35    480.95 o 
   2   6   2    32256.19    34611.97    850.41 o 
   3   6   2     5891.61     5840.09    504.16 o 
   6   6   2     1956.82     1879.12    173.84 o 
   7   6   2     2409.28     2313.51    144.15 o 
   8   6   2    10910.37    10578.03    434.06 o 
   9   6   2     1556.87     1413.02    139.05 o 
  12   6   2     6326.86     6204.59    576.20 o 
  14   6   2     9030.93     9309.98    639.47 o 
  15   6   2       54.27      362.56    251.23 o 
  16   6   2     8749.14     8247.45    649.17 o 
 -17   7   2       61.06      352.22    256.78 o 
 -16   7   2     5477.10     5525.85    545.71 o 
 -15   7   2       11.12      186.26    151.60 o 
 -14   7   2      661.23      863.80    183.95 o 
 -13   7   2       68.20      114.63    130.22 o 
 -12   7   2     1096.40     1116.20    180.07 o 
 -11   7   2      227.77      324.45    126.73 o 
  -9   7   2     1789.68     1832.87    155.12 o 
  -7   7   2       12.23      177.45    150.33 o 
  -5   7   2    10480.13    10355.84    254.09 o 
  -4   7   2    13668.63    13134.53    287.37 o 
  -3   7   2     6214.23     6919.28    180.59 o 
   0   7   2   142005.42   151025.86   2449.38 o 
   1   7   2     1241.07     1642.76     88.21 o 
   5   7   2    10051.26     9930.19    268.23 o 
   6   7   2    12082.78    11458.37    299.95 o 
   7   7   2     1413.46     1496.74    125.43 o 
   9   7   2     1253.16     1263.64    135.96 o 
  10   7   2     6253.78     5901.60    599.16 o 
  11   7   2      324.31      293.16    124.02 o 
  12   7   2      377.98      513.26    220.54 o 
  13   7   2       28.26      342.89    212.89 o 
  14   7   2       68.03      353.46    232.11 o 
  15   7   2       64.96      175.23    230.15 o 
 -17   8   2      721.01     1001.48    317.53 o 
 -16   8   2     1439.90     1635.10    345.39 o 
 -15   8   2      343.33      307.77    163.37 o 
 -14   8   2     3205.13     3057.15    285.15 o 
 -13   8   2      961.00     1217.39    197.46 o 
 -12   8   2       52.24      200.00    121.22 o 
 -11   8   2      118.13      118.87    112.14 o 
  -8   8   2     4925.54     4711.94    265.40 o 
  -7   8   2    35272.64    33578.51    905.45 o 
  -6   8   2     4604.15     4256.90    547.03 o 
  -5   8   2    13737.20    12663.43    419.20 o 
  -1   8   2    25844.02    27443.25    689.23 o 
   0   8   2      133.97      323.29     58.13 o 
   1   8   2    80099.66    79182.02   1785.81 o 
   7   8   2    12572.80    12618.05    482.22 o 
   8   8   2     2180.04     1847.52    206.28 o 
   9   8   2     7887.69     6851.85    271.26 o 
  10   8   2     8498.84     7593.75    298.86 o 
  11   8   2      134.13      300.15    124.53 o 
  12   8   2      380.74      357.93    195.87 o 
  13   8   2      745.88      763.78    239.81 o 
  14   8   2     1716.81     1550.27    325.90 o 
  15   8   2      562.32      750.66    280.25 o 
 -16   9   2      717.96      669.34    281.70 o 
 -15   9   2      440.84      527.38    179.04 o 
 -14   9   2      365.05      527.57    166.56 o 
 -13   9   2     1722.14     1874.99    227.00 o 
 -12   9   2    10615.72    10312.00    428.50 o 
 -11   9   2     3818.79     3621.90    262.91 o 
  -7   9   2     3233.82     3510.75    169.91 o 
  -5   9   2      315.76      400.96     69.30 o 
  -4   9   2    37516.39    37565.83    941.53 o 
  -3   9   2      141.42      239.29     52.18 o 
  -1   9   2     3210.64     3774.77    146.46 o 
   0   9   2    23671.41    25536.40    507.33 o 
   1   9   2     5115.14     5187.76    153.56 o 
   2   9   2    13994.08    12176.04    278.22 o 
   3   9   2      422.42      506.42     71.48 o 
   4   9   2    93724.12    97145.82   2215.87 o 
   5   9   2      240.26      336.75     77.19 o 
   7   9   2     6480.83     5962.85    496.86 o 
   9   9   2     1889.39     1849.56    172.50 o 
  13   9   2     3293.47     3373.34    412.62 o 
  14   9   2      197.75      218.23    224.21 o 
  15   9   2      868.54     1517.91    336.97 o 
 -16  10   2      622.30     1065.86    300.74 o 
 -15  10   2      335.65      233.42    172.14 o 
 -14  10   2        3.54       62.36    146.82 o 
 -13  10   2     1128.00     1296.94    206.33 o 
 -12  10   2     2786.94     2747.78    254.11 o 
 -10  10   2     1858.57     2029.99    185.60 o 
  -8  10   2     5491.96     5239.74    277.23 o 
  -7  10   2     5817.08     5316.00    282.13 o 
  -5  10   2    31746.20    31291.47    594.68 o 
  -3  10   2    49519.50    46108.33    789.29 o 
   0  10   2     1688.94     2362.09    124.67 o 
   1  10   2     5999.53     6852.84    448.48 o 
   7  10   2     1883.56     1974.82    216.28 o 
  10  10   2        3.80      261.16    198.10 o 
  11  10   2     6029.58     5699.80    321.28 o 
  12  10   2      858.41     1390.06    297.39 o 
  13  10   2       57.53      137.05    206.60 o 
  14  10   2      814.80      861.28    273.73 o 
  15  10   2      974.13     1165.52    305.43 o 
 -16  11   2      322.27      688.53    279.55 o 
 -15  11   2     5211.55     5312.29    373.81 o 
 -14  11   2     5592.35     5565.67    364.08 o 
 -13  11   2     5929.24     5719.86    350.55 o 
 -12  11   2       48.46       98.41    124.03 o 
 -10  11   2       81.73       76.40     95.00 o 
  -8  11   2     6798.16     9947.73   1054.97 o 
  -3  11   2     1827.58     1889.19    136.25 o 
   0  11   2    21973.12    21058.19    452.02 o 
   1  11   2    21982.97    21152.13    589.10 o 
   3  11   2     1055.38      852.65     94.45 o 
   9  11   2     5657.47     5610.82    271.13 o 
  10  11   2       84.54      135.30    103.68 o 
  11  11   2     7707.23     7406.98    708.64 o 
  12  11   2      743.16      939.30    255.39 o 
  14  11   2     2642.18     2539.34    565.17 o 
  15  11   2     2168.56     3152.58    444.48 o 
 -16  12   2     2251.89     2259.14    439.64 o 
 -15  12   2     1643.84     1629.82    237.09 o 
 -14  12   2     3607.03     4055.51    332.36 o 
 -13  12   2     7603.96     7315.36    375.63 o 
 -12  12   2       10.17       89.46    127.03 o 
 -11  12   2       18.01      251.19    133.71 o 
 -10  12   2     1047.11      964.24    147.14 o 
  -8  12   2     8331.70     6989.37    344.06 o 
  -7  12   2    24352.53    22458.71    500.42 o 
   0  12   2    14385.68    15054.54    329.65 o 
   4  12   2      697.76     3079.67    837.82 o 
   6  12   2     6021.53     4668.61    631.80 o 
  10  12   2     2063.23     1966.61    196.53 o 
  11  12   2     1319.12     1433.98    196.45 o 
  12  12   2      702.23     1018.74    253.48 o 
  15  12   2     1418.50     1730.54    349.35 o 
 -16  13   2       20.25      484.53    306.73 o 
 -15  13   2        3.97      388.91    265.80 o 
 -14  13   2     5671.94     5005.84    389.09 o 
 -13  13   2     4519.67     5204.71    636.05 o 
 -12  13   2      881.60     1054.67    183.27 o 
 -10  13   2     6804.11     6237.40    832.38 o 
  -9  13   2     2731.59     2874.83    206.60 o 
  -8  13   2     1702.63     1985.37    169.10 o 
  -6  13   2     3246.48     3577.21    176.30 o 
  -5  13   2    32929.61    31989.85    577.26 o 
   0  13   2     4052.60     4655.10    163.69 o 
   1  13   2    19574.00    21260.31    482.87 o 
   4  13   2    18861.79    18339.58    425.51 o 
   5  13   2    23862.53    23324.41    558.78 o 
   6  13   2     2067.88     2151.00    166.91 o 
   8  13   2     3066.88     3395.79    218.03 o 
   9  13   2       12.07      522.72    350.61 o 
  12  13   2     4491.50     3724.91    817.66 o 
  13  13   2    12163.13    12467.55    978.43 o 
  14  13   2     1337.13     1783.85    493.33 o 
  15  13   2     3504.34     3793.73    467.45 o 
 -15  14   2     1258.33     1613.46    259.70 o 
 -14  14   2      638.04     1023.94    271.42 o 
 -13  14   2     9796.58    10364.21    659.17 o 
 -12  14   2     9014.55     9049.22    417.33 o 
  -9  14   2     2957.11     3036.35    217.01 o 
  -8  14   2       78.73       72.01     81.09 o 
  -6  14   2    14717.08    15123.13    389.10 o 
  -5  14   2     1278.77     1518.06    126.90 o 
  -4  14   2     6289.58     5829.06    290.25 o 
   0  14   2    45722.32    48662.19    854.87 o 
   4  14   2     2185.65     2224.46    215.43 o 
   5  14   2     1812.70     1864.46    153.60 o 
   6  14   2    16363.05    16283.22    418.12 o 
   8  14   2        4.46      208.38    102.35 o 
   9  14   2     4407.45     4449.50    260.72 o 
  10  14   2     6019.13     5750.57    299.36 o 
  11  14   2     2707.02     2827.00    260.96 o 
  14  14   2     3277.61     3300.49    433.69 o 
 -15  15   2    13316.10    13831.31    620.11 o 
 -14  15   2     6834.99     6862.96    439.76 o 
 -13  15   2      922.81     1166.42    225.68 o 
 -12  15   2    10267.25    10881.82    664.99 o 
 -10  15   2       34.49      277.27    112.95 o 
  -7  15   2      271.57      304.07     91.56 o 
  -6  15   2    28894.93    26081.77    524.72 o 
  -5  15   2     3227.22     2987.92    163.87 o 
  -2  15   2    10964.08    11289.89    406.70 o 
  -1  15   2    10330.54     9409.83    256.19 o 
   0  15   2    28291.73    26588.55    529.64 o 
   1  15   2     9056.78     9321.31    266.12 o 
   2  15   2    19334.78    18557.65    589.46 o 
   3  15   2     7979.13     8036.60    258.99 o 
   6  15   2    20930.83    19035.46    502.22 o 
   7  15   2        1.02      119.50     96.01 o 
  10  15   2       79.35      845.76    152.50 o 
  11  15   2    10818.44     9938.96    953.94 o 
  12  15   2     3522.94     3205.95    591.15 o 
  13  15   2       64.90      436.86    241.05 o 
 -15  16   2       94.47      607.31    301.59 o 
 -14  16   2     3819.88     4198.21    384.19 o 
 -13  16   2     1502.56     1475.34    248.80 o 
 -12  16   2     1582.75     1755.12    247.49 o 
  -8  16   2     1466.69     1638.19    156.80 o 
  -6  16   2      274.44      252.71     88.00 o 
  -5  16   2     2129.93     2302.99    151.79 o 
  -4  16   2     1984.37     2814.17    334.48 o 
  -2  16   2     4791.60     4789.22    564.94 o 
   0  16   2    10528.05     9902.98    271.35 o 
   1  16   2     1149.74     1148.55    110.99 o 
   4  16   2     7411.22     6984.75    347.09 o 
   5  16   2       16.55      181.28    201.60 o 
   6  16   2     1232.08     1211.95    141.65 o 
   7  16   2     8679.15     6559.22    765.52 o 
   8  16   2     1723.87     1984.23    185.95 o 
   9  16   2     2367.66     2567.44    220.94 o 
  11  16   2     3923.71     4009.18    286.44 o 
  12  16   2     1928.41     2191.50    335.65 o 
  13  16   2      736.49     1087.14    288.11 o 
  14  16   2     1320.15     1849.29    531.89 o 
 -15  17   2       10.23      390.48    356.42 o 
 -14  17   2      152.11      374.16    210.60 o 
 -13  17   2     2630.70     2826.27    348.57 o 
 -12  17   2     1670.83     1896.14    258.81 o 
 -10  17   2    12726.35    13466.26    759.49 o 
  -9  17   2     1482.20     1756.61    202.31 o 
  -4  17   2    52422.25    49713.87   1281.75 o 
  -3  17   2       27.80      225.78    135.63 o 
   0  17   2    20000.93    20319.53    449.09 o 
   1  17   2     2849.49     2952.09    192.83 o 
   2  17   2    11907.83    15273.51   1521.92 o 
   3  17   2     1802.27     1834.29    145.06 o 
   4  17   2    30841.83    28713.57    873.68 o 
   5  17   2     8872.70     8645.02    296.79 o 
   6  17   2     4197.51     4283.06    229.54 o 
   9  17   2       17.36      232.60    164.41 o 
  12  17   2     2523.68     2427.24    361.72 o 
  13  17   2     1180.57     1290.65    301.13 o 
 -14  18   2       15.09      578.37    225.59 o 
 -13  18   2     1843.97     1806.70    296.55 o 
 -12  18   2     1981.36     1863.21    290.66 o 
 -11  18   2      567.46      716.53    180.14 o 
 -10  18   2      944.44      966.03    193.05 o 
  -8  18   2      108.44      129.92    110.95 o 
  -5  18   2      977.97      980.83    281.25 o 
  -4  18   2     4604.83     4310.16    222.45 o 
  -1  18   2      852.64      934.12    119.25 o 
   0  18   2    11722.62    11325.40    347.18 o 
   1  18   2      262.53      257.37     94.59 o 
   2  18   2     2102.22     2099.21    169.48 o 
   4  18   2     4785.93     4794.37    220.52 o 
   5  18   2     4280.47     3840.75    207.43 o 
   6  18   2    10188.94    10114.01    336.15 o 
   7  18   2     4112.09     4342.73    243.18 o 
   8  18   2      752.41      886.41    141.15 o 
   9  18   2     6556.76     6771.44    320.86 o 
  10  18   2      144.37      266.57    131.94 o 
  11  18   2        5.14      176.75    139.99 o 
  12  18   2      316.43      550.65    272.99 o 
  13  18   2     1488.86     1499.17    354.89 o 
 -14  19   2    10021.17     9462.75    569.38 o 
 -13  19   2      809.79     1354.70    280.68 o 
 -12  19   2     3336.67     3689.44    388.23 o 
 -11  19   2       30.24       98.41    227.67 o 
 -10  19   2     5005.47     5650.97    513.20 o 
  -9  19   2      282.95      333.89    151.40 o 
  -7  19   2     4316.13     3805.40    293.26 o 
  -6  19   2    14684.96    14197.44    486.68 o 
  -5  19   2     3455.81     3490.05    306.45 o 
  -3  19   2      232.13      393.50    100.68 o 
  -2  19   2     3055.23     4911.02    802.08 o 
  -1  19   2     2063.37     2241.00    183.40 o 
   0  19   2    13590.53    13270.67    394.58 o 
   1  19   2      262.25      387.32    128.37 o 
   3  19   2       67.15       61.63     89.35 o 
   5  19   2     1345.27     1357.55    165.49 o 
   6  19   2    16707.51    15921.88    474.35 o 
   8  19   2     9811.70    10462.38    394.62 o 
   9  19   2     1335.63     1461.91    205.78 o 
  10  19   2    12437.26    11167.81    644.05 o 
  11  19   2     2267.43     2723.37    295.60 o 
  12  19   2     2315.54     3029.70    551.07 o 
  13  19   2     3686.65     5116.96    726.70 o 
 -13  20   2     3484.49     3709.32    404.25 o 
 -12  20   2      631.00      981.85    241.06 o 
 -11  20   2      730.81      918.61    207.73 o 
 -10  20   2     2543.78     2617.21    283.73 o 
  -9  20   2     2080.26     2040.71    278.78 o 
  -8  20   2       14.85       93.91    115.55 o 
  -6  20   2     2049.58     2185.61    222.14 o 
  -5  20   2      920.85     1073.58    165.24 o 
  -4  20   2     2188.43     2580.14    532.44 o 
  -3  20   2      598.35      693.38    138.67 o 
  -2  20   2        2.64      -24.63    104.41 o 
  -1  20   2      405.99      504.05    111.01 o 
   0  20   2     1159.30     1413.63    146.88 o 
   1  20   2     1163.04     1227.36    159.11 o 
   2  20   2       41.55      117.27     86.22 o 
   3  20   2      244.21      322.56    106.18 o 
   4  20   2     8509.32     8814.34    443.47 o 
   5  20   2      739.50      806.18    140.14 o 
   6  20   2     3009.56     3335.30    240.39 o 
   7  20   2     3858.61     3849.67    262.03 o 
   8  20   2       43.07      164.76    120.89 o 
   9  20   2     4438.51     4606.57    376.46 o 
  10  20   2       48.43      304.54    222.54 o 
  11  20   2      962.30      976.61    279.06 o 
  12  20   2      150.91      143.00    460.34 o 
 -13  21   2     3128.68     3163.71    384.94 o 
 -12  21   2        3.75       47.65    188.72 o 
 -11  21   2     4046.45     3818.62    347.99 o 
 -10  21   2      127.49      346.87    164.44 o 
  -9  21   2    10026.03     9782.45    516.80 o 
  -8  21   2    13615.08    12002.36    649.09 o 
  -7  21   2     9548.56     8516.69    899.88 o 
  -6  21   2     6965.31     6964.18    461.88 o 
  -2  21   2    13575.14    13128.98    643.63 o 
   0  21   2    12445.66    11507.15    407.82 o 
   2  21   2     4206.28     4279.47    374.23 o 
   5  21   2     7702.25     7696.97    397.17 o 
  10  21   2      185.04      290.34    190.60 o 
  11  21   2     1438.89     2217.86    699.30 o 
  12  21   2        4.04      150.35    425.47 o 
 -13  22   2      724.85      790.40    278.01 o 
 -12  22   2        5.34      170.77    221.79 o 
 -11  22   2     2148.92     2517.76    327.75 o 
 -10  22   2      878.37      930.40    226.04 o 
  -9  22   2      385.24      628.74    199.95 o 
  -8  22   2     4799.45     4587.78    391.46 o 
  -7  22   2     3524.57     3755.16    317.19 o 
  -6  22   2      360.87      489.89    211.99 o 
  -5  22   2     7029.12     6663.52    372.40 o 
  -4  22   2      925.33     1372.39    206.85 o 
  -3  22   2     3491.25     3528.99    296.22 o 
  -1  22   2     3036.35     3600.00    292.96 o 
   0  22   2       45.16      234.33    120.37 o 
   1  22   2     3309.19     3810.42    347.53 o 
   4  22   2       83.90      141.21    144.31 o 
   5  22   2     5933.14     6165.60    335.11 o 
   6  22   2     2104.25     2100.50    232.08 o 
   9  22   2       23.26      133.42    173.04 o 
  10  22   2     1601.97     1936.66    288.30 o 
 -12  23   2     3685.80     3575.95    459.77 o 
 -11  23   2     1897.22     2147.49    319.78 o 
 -10  23   2     5604.32     6200.50    460.71 o 
  -8  23   2       79.95      481.67    174.19 o 
  -5  23   2     5116.96     5146.81    355.96 o 
  -3  23   2     1109.11     1290.04    204.92 o 
  -2  23   2     1912.02     2240.92    247.52 o 
  -1  23   2       33.86      319.26    335.25 o 
   0  23   2      572.72      831.67    173.99 o 
   1  23   2     2708.16     2677.08    267.02 o 
   2  23   2      996.99      969.03    188.24 o 
   3  23   2     1868.77     2144.51    219.20 o 
   5  23   2     8779.71     8261.57    465.47 o 
   6  23   2     6095.52     6688.94    503.10 o 
   7  23   2     9775.84     9363.96    755.17 o 
   8  23   2       73.49      187.85    167.48 o 
   9  23   2     8474.19     8067.54    717.29 o 
  11  23   2     4787.28     4888.55    678.77 o 
 -12  24   2       24.85      220.56    236.63 o 
 -11  24   2      747.42      855.59    241.32 o 
 -10  24   2      432.17      819.21    223.38 o 
  -9  24   2        6.67      174.87    166.59 o 
  -8  24   2     6227.70     6310.04    455.94 o 
  -7  24   2     7985.95     7351.33    416.80 o 
  -5  24   2     6658.70     7503.84    656.66 o 
  -4  24   2     2102.82     2380.88    268.80 o 
  -3  24   2        2.98      226.26    132.41 o 
  -1  24   2     4843.67     5144.65    446.65 o 
   0  24   2      229.85      561.92    152.56 o 
   1  24   2    14256.97    13905.80    709.32 o 
   2  24   2     7707.98     7289.23    502.87 o 
   3  24   2       46.83      235.86    155.79 o 
   4  24   2     2211.27     2559.72    317.96 o 
   5  24   2     1434.24     1864.52    312.58 o 
   6  24   2     1512.74     1846.50    254.80 o 
   9  24   2      906.51     1137.91    243.62 o 
  10  24   2      225.10      662.01    225.96 o 
 -11  25   2      479.68      876.20    247.32 o 
 -10  25   2       85.25      329.05    202.45 o 
  -9  25   2     7842.96     7859.36    517.17 o 
  -8  25   2      738.92      994.42    313.33 o 
  -7  25   2     3185.33     3237.77    323.74 o 
  -6  25   2    12571.94    11021.82   1240.57 o 
  -5  25   2      321.85      446.78    177.66 o 
  -4  25   2     1320.95     1603.75    232.07 o 
  -2  25   2      333.73      317.16    168.09 o 
  -1  25   2     1205.06     1419.88    218.66 o 
   0  25   2    27464.73    25947.04    828.67 o 
   1  25   2       60.76      380.00    179.13 o 
   2  25   2     2448.44     2854.83    337.21 o 
   4  25   2      800.16      795.47    219.32 o 
   5  25   2     1202.22     1477.66    262.74 o 
   8  25   2     3057.77     2861.53    338.57 o 
   9  25   2    10445.74    10099.85    558.80 o 
  10  25   2      134.86      344.01    220.84 o 
 -10  26   2      230.76      293.03    202.62 o 
  -9  26   2     9741.59     8734.02    612.58 o 
  -8  26   2      287.05      462.16    189.96 o 
  -7  26   2      115.27      185.46    159.02 o 
  -6  26   2      501.59      644.81    212.76 o 
  -5  26   2     5214.72     5616.37    406.21 o 
  -4  26   2     1160.53     1292.34    228.99 o 
  -3  26   2    36915.24    33918.10   1281.77 o 
  -2  26   2     2456.02     2836.49    292.38 o 
  -1  26   2      493.81      572.23    202.16 o 
   0  26   2     7636.41     7985.53    498.55 o 
   1  26   2     2264.61     2467.19    324.95 o 
   2  26   2      829.90     1056.08    245.60 o 
   4  26   2     4112.86     3910.79    440.01 o 
   5  26   2     8507.61     8165.80    500.51 o 
   6  26   2     1481.51     1968.91    307.11 o 
   7  26   2        8.04       50.75    170.12 o 
   8  26   2      414.84      664.82    259.45 o 
 -10  27   2     9155.32     8886.36    563.76 o 
  -9  27   2      119.71      500.16    214.82 o 
  -8  27   2     1021.02     1251.14    263.61 o 
  -7  27   2      664.89      916.33    210.42 o 
  -6  27   2       33.35      286.40    187.38 o 
  -5  27   2     5577.21     5729.72    413.72 o 
  -4  27   2    24637.49    21947.68    979.16 o 
   0  27   2      253.64      447.08    192.18 o 
   1  27   2     2902.72     3137.64    370.02 o 
   3  27   2     2505.92     2937.91    363.80 o 
   6  27   2     2496.00     2931.31    363.02 o 
   7  27   2     3864.23     3687.73    399.15 o 
   8  27   2        1.30      135.29    223.96 o 
  -9  28   2      384.93      645.86    227.91 o 
  -8  28   2     1597.90     1988.40    310.86 o 
  -7  28   2     8559.20     8755.54    489.86 o 
  -6  28   2       50.97      228.92    165.16 o 
  -5  28   2     2267.37     2457.94    347.34 o 
  -4  28   2     1317.48     1793.33    309.55 o 
  -3  28   2     2447.85     2558.01    345.72 o 
  -2  28   2     2648.35     2896.83    359.72 o 
   0  28   2     5690.63     5504.68    468.20 o 
   1  28   2    18179.28    18222.60   1144.70 o 
   2  28   2     6189.55     5662.15    532.08 o 
   3  28   2     1796.05     1897.90    302.13 o 
   4  28   2     1677.42     1725.35    297.00 o 
   5  28   2       11.13      207.93    341.65 o 
   6  28   2     1099.65     1410.03    312.50 o 
   7  28   2     8306.71     8006.09    547.58 o 
   8  28   2      133.36      562.63    259.09 o 
  -8  29   2     7386.93     6557.83    602.05 o 
  -7  29   2     2907.38     3060.86    439.05 o 
  -6  29   2    12311.81    11448.53    761.65 o 
  -5  29   2     3084.87     3328.94    405.76 o 
  -4  29   2      959.02      970.79    252.39 o 
  -1  29   2     4009.02     4032.24    424.60 o 
   0  29   2    20435.53    19262.84    840.10 o 
   1  29   2      574.55      848.58    282.40 o 
   3  29   2     4435.12     4863.81    470.13 o 
   4  29   2     1023.67     1234.24    274.61 o 
   7  29   2      327.29      354.77    440.18 o 
  -7  30   2      917.09      904.94    299.85 o 
  -4  30   2     2876.55     3011.25    385.41 o 
  -3  30   2     4501.82     4902.08    480.20 o 
  -2  30   2      239.74      374.85    213.38 o 
  -1  30   2      596.82      726.51    245.57 o 
   0  30   2      413.88      816.59    247.98 o 
   1  30   2     1055.02     1159.49    272.07 o 
   2  30   2     1681.22     1983.27    325.03 o 
   3  30   2     6031.29     5698.38    510.49 o 
   4  30   2      922.98     1277.96    279.50 o 
   5  30   2     9737.35     9820.59   1107.81 o 
   6  30   2     6979.04     7183.88    627.87 o 
  -5  31   2     1260.92     1442.58    304.68 o 
  -4  31   2     3470.50     3377.54    648.76 o 
  -3  31   2      655.72      872.86    252.96 o 
  -2  31   2     5657.79     5689.88    518.79 o 
  -1  31   2      884.82      944.32    261.15 o 
   0  31   2      117.11      328.98    213.16 o 
   1  31   2      373.71      533.02    238.46 o 
   2  31   2     1620.43     1714.96    474.75 o 
   3  31   2      278.04      569.70    228.18 o 
   4  31   2    12338.44    12154.25    954.63 o 
  -3  32   2      455.58      626.69    241.00 o 
  -2  32   2        8.35      230.54    268.08 o 
  -1  32   2     1230.14     1355.78    301.62 o 
   0  32   2       12.35       80.08    212.14 o 
   1  32   2     2326.03     2187.75    370.39 o 
   2  32   2     1983.83     1990.06    348.03 o 
 -17   1   3       40.10      221.31    243.25 o 
 -16   1   3     6113.18     5473.33    377.34 o 
 -15   1   3      143.51      417.65    157.07 o 
 -14   1   3     2304.47     2484.43    253.61 o 
 -13   1   3     1416.09     1555.65    198.74 o 
 -12   1   3    12169.45    11213.62    424.30 o 
 -11   1   3      215.38      286.02    119.83 o 
  -6   1   3    12538.86    10810.07    332.67 o 
  -2   1   3     6168.80     6256.47    146.47 o 
  -1   1   3    15942.11    22201.27   1137.56 o 
   0   1   3     6424.07     7321.62    147.81 o 
   2   1   3     9401.69     8195.43    164.29 o 
   6   1   3    16809.78    15868.05    327.39 o 
   7   1   3    16519.26    15918.15    376.87 o 
   9   1   3    27331.24    24549.21    528.88 o 
  11   1   3     1311.40     1284.25    264.82 o 
  13   1   3     4473.67     4187.83    461.91 o 
  14   1   3     1514.69     1691.79    348.97 o 
  15   1   3     2158.12     2031.89    374.87 o 
 -17   2   3        9.46      218.01    237.93 o 
 -16   2   3      141.53      455.34    167.51 o 
 -15   2   3      489.41      414.15    153.75 o 
 -14   2   3     3856.20     3306.66    280.97 o 
 -13   2   3     1130.23     1340.78    186.68 o 
 -12   2   3      586.76      531.96    137.14 o 
 -11   2   3      214.15      258.05    199.31 o 
 -10   2   3      215.18      145.23     98.06 o 
  -9   2   3     4690.15     4544.72    335.60 o 
  -1   2   3      643.94      799.55     50.27 o 
   0   2   3    42899.27    47129.87    741.39 o 
   1   2   3      684.37      807.24     50.17 o 
  10   2   3      161.01      285.66    128.22 o 
  11   2   3     3272.29     3240.40    367.88 o 
  12   2   3       74.14      109.35    182.29 o 
  13   2   3     1252.76     1203.11    290.07 o 
  15   2   3       16.58      188.52    248.83 o 
  16   2   3       15.47      147.45    257.17 o 
 -17   3   3      202.50      468.94    252.68 o 
 -16   3   3      682.43     1079.79    207.96 o 
 -15   3   3     1006.51     1009.38    189.36 o 
 -14   3   3     5016.67     5058.84    335.47 o 
 -13   3   3     1962.91     2111.20    228.32 o 
 -12   3   3    16516.98    15183.37    514.17 o 
 -10   3   3     3470.86     3350.32    228.92 o 
  -9   3   3     6502.08     6060.28    222.20 o 
  -8   3   3     1995.38     2230.58    167.14 o 
  -3   3   3    13152.24    14370.92    563.82 o 
  -1   3   3    15216.96    14872.72    353.76 o 
   0   3   3     4492.00     4926.97    122.26 o 
   1   3   3    20681.60    21674.57    514.05 o 
   3   3   3    30545.45    26809.79    803.88 o 
   7   3   3     8403.85     7923.66    242.99 o 
   8   3   3       27.05      133.81    193.44 o 
   9   3   3     4771.32     4583.58    211.44 o 
  10   3   3      175.06      440.50    395.72 o 
  13   3   3     1959.35     2212.85    362.06 o 
  14   3   3     3020.77     3058.88    434.41 o 
  15   3   3      148.94      410.80    262.04 o 
  16   3   3      580.86      989.17    318.32 o 
 -17   4   3       16.14      463.96    260.04 o 
 -16   4   3     2645.28     2504.95    286.09 o 
 -15   4   3     2322.13     2347.40    260.91 o 
 -14   4   3        7.66       89.89    368.20 o 
 -13   4   3        4.87       72.46    115.95 o 
 -12   4   3     6338.72     6469.53    351.22 o 
 -11   4   3      644.01      889.15    158.16 o 
 -10   4   3    10680.87    10055.74    365.40 o 
  -9   4   3    18826.41    17777.29    574.72 o 
  -8   4   3      782.86      805.58     95.20 o 
  -3   4   3    23735.84    26967.05    485.83 o 
  -2   4   3     6268.13     6784.10    177.67 o 
  -1   4   3    24550.83    27682.71    521.89 o 
   0   4   3    61762.08    68544.27   1204.75 o 
   1   4   3    29351.88    30889.79    501.70 o 
   2   4   3    10236.07    10498.21    298.57 o 
   3   4   3    29504.92    30150.35    515.54 o 
   5   4   3      736.01     1460.26    101.14 o 
   8   4   3     1811.56     1751.29    131.84 o 
   9   4   3     5304.42     5133.91    310.14 o 
  11   4   3     1513.02     2088.60    309.49 o 
  13   4   3        9.43       49.03    204.59 o 
  14   4   3     3112.85     3846.53    460.46 o 
  15   4   3     1866.27     2053.14    382.06 o 
 -17   5   3    10672.35     9490.32    655.96 o 
 -16   5   3     2330.40     2397.49    279.65 o 
 -15   5   3      145.97      768.40    486.57 o 
 -14   5   3     8446.07     7607.61    488.15 o 
 -13   5   3     4374.84     4218.65    300.99 o 
 -12   5   3     1814.08     2028.77    219.27 o 
 -11   5   3    21675.85    20179.45    817.12 o 
 -10   5   3    20022.49    19733.30    549.79 o 
  -6   5   3     6544.91     6606.07    193.33 o 
  -5   5   3     1359.57     1438.12     93.38 o 
  -3   5   3     5899.22     5775.06    215.11 o 
  -1   5   3    45830.45    47124.42    946.72 o 
   0   5   3     3308.70     3657.35    114.04 o 
   1   5   3    54627.35    55561.71    887.97 o 
   2   5   3   120937.12   129145.45   2801.85 o 
   3   5   3     1875.57     2022.09    145.27 o 
   4   5   3     1286.00     1314.61     90.74 o 
   5   5   3     1158.86     1156.96     97.53 o 
   6   5   3     7576.86     7504.92    224.75 o 
   7   5   3    34114.79    33850.11    939.31 o 
  10   5   3    19846.05    18665.36    508.54 o 
  12   5   3       31.25      448.04    253.10 o 
  13   5   3     3508.44     4092.73    452.90 o 
  15   5   3     5228.97     5254.38    553.34 o 
 -17   6   3      677.28     1278.03    330.13 o 
 -16   6   3      463.81      612.57    192.34 o 
 -15   6   3      171.69      239.67    160.13 o 
 -14   6   3      156.44      156.76    139.76 o 
 -13   6   3     2136.65     2383.79    250.78 o 
 -12   6   3     6419.28     6418.86    359.14 o 
 -11   6   3    18344.99    15589.46   1121.41 o 
 -10   6   3    19576.46    19424.94   1612.93 o 
  -9   6   3     9683.13     9491.88    324.93 o 
  -8   6   3     1863.76     2204.46    159.68 o 
  -7   6   3     6852.46     6718.68    208.51 o 
  -6   6   3     1120.98     1968.44    437.45 o 
  -1   6   3    73909.09    87318.82   1779.63 o 
   0   6   3    25833.20    28965.96    498.15 o 
   1   6   3   106291.13   113040.29   1665.71 o 
   2   6   3     5034.81     6684.69    201.50 o 
   7   6   3     7790.05     7731.29    244.36 o 
   8   6   3     1258.14     1383.46    130.42 o 
   9   6   3     6847.07     6895.30    261.07 o 
  10   6   3    34825.11    30862.25    736.37 o 
  12   6   3     6707.46     7010.56    503.47 o 
  13   6   3     6844.34     6047.74    722.40 o 
  14   6   3      222.13     1025.88    294.02 o 
  15   6   3     3545.20     3359.06    443.11 o 
 -17   7   3       75.25      388.54    251.86 o 
 -16   7   3       65.71      213.54    168.78 o 
 -15   7   3     2505.29     2578.69    277.09 o 
 -14   7   3     4237.70     3657.34    279.49 o 
 -13   7   3      478.68      536.13    156.17 o 
 -12   7   3    18372.88    17291.87    546.03 o 
 -10   7   3     4890.15     4754.25    237.99 o 
  -3   7   3    45261.61    45480.29    869.62 o 
   0   7   3      290.83      321.33     57.79 o 
   2   7   3    65920.01    66006.48   1069.27 o 
   3   7   3    36032.85    34619.19    664.73 o 
   4   7   3     6896.14     7642.48    221.14 o 
   9   7   3     5884.65     5580.77    233.56 o 
  10   7   3     4490.42     4820.69    339.73 o 
  12   7   3     9076.95    11229.35    977.60 o 
  13   7   3     2304.26     2533.14    369.83 o 
  15   7   3        2.03      932.19    565.26 o 
 -17   8   3      503.89      724.04    289.12 o 
 -16   8   3      424.17      794.76    205.47 o 
 -15   8   3     4945.47     4884.41    358.48 o 
 -14   8   3     3445.99     3650.09    309.46 o 
 -13   8   3       81.68      243.12    152.37 o 
 -12   8   3      415.28      696.12    155.36 o 
 -11   8   3     1357.11     1379.86    177.44 o 
 -10   8   3     5869.62     5240.84    250.29 o 
  -5   8   3     5524.35     5014.33    166.22 o 
  -4   8   3      494.47      513.07     63.89 o 
   0   8   3   172028.81   179605.78   2912.17 o 
   2   8   3    38467.83    37545.09    799.38 o 
   4   8   3      552.29      728.76     88.36 o 
   5   8   3     4425.13     4333.04    178.86 o 
   8   8   3    20411.70    18676.54    457.79 o 
  10   8   3     4133.47     3909.68    237.17 o 
  11   8   3     3224.17     4300.92    478.93 o 
  12   8   3     2169.30     2316.26    338.37 o 
  13   8   3     2644.47     3037.03    404.21 o 
  14   8   3      531.28     1687.15    662.83 o 
 -17   9   3     1907.49     2199.02    391.55 o 
 -16   9   3     7135.10     6573.95    424.92 o 
 -15   9   3      359.93      399.95    172.87 o 
 -14   9   3     1244.11     1753.17    234.10 o 
 -13   9   3     3986.68     4053.99    303.98 o 
 -12   9   3      481.48      594.80    193.15 o 
 -11   9   3     7231.49     6464.15    337.83 o 
  -7   9   3    47528.32    45656.06    829.42 o 
  -6   9   3     5354.65     4721.00    181.42 o 
  -4   9   3      716.44      905.54     78.72 o 
  -3   9   3     1271.88     1296.49     82.38 o 
  -1   9   3    94486.27    98164.04   1566.97 o 
   0   9   3    22119.32    23135.01    473.16 o 
   1   9   3    83189.12    87642.35   1461.53 o 
   2   9   3     9489.61     9705.51    540.91 o 
   4   9   3      550.86      824.60     95.03 o 
   9   9   3     7135.43     6616.72    417.14 o 
  12   9   3     2867.98     3507.67    409.71 o 
  14   9   3       22.21      316.95    329.73 o 
  15   9   3     2757.01     3108.87    433.66 o 
 -16  10   3       29.73      223.07    179.67 o 
 -15  10   3      424.53      442.99    179.73 o 
 -14  10   3      192.51       85.71    141.37 o 
 -13  10   3     8040.64     7822.28    381.90 o 
 -12  10   3     3085.09     2446.10    218.20 o 
 -11  10   3     5888.77     5890.50    310.01 o 
  -9  10   3     3624.42     3584.55    211.67 o 
  -7  10   3     1824.31     2460.09    164.32 o 
  -6  10   3     7266.51     6866.68    226.15 o 
  -3  10   3    15140.13    15299.18    327.16 o 
  -2  10   3    12094.53    12340.03    302.59 o 
   0  10   3    19232.01    20130.06    432.52 o 
   2  10   3    13128.25    12460.31    294.44 o 
   4  10   3    44508.39    42961.95    782.00 o 
   6  10   3    10116.59     9422.49    304.58 o 
   7  10   3      644.85      859.98    171.86 o 
   8  10   3     4989.75     4863.96    335.57 o 
   9  10   3     6680.47     6243.97    387.32 o 
  11  10   3     1877.21     3572.96    908.19 o 
  14  10   3       23.97      348.20    253.66 o 
  15  10   3       51.50      653.50    281.14 o 
 -16  11   3     1123.47     1224.50    250.34 o 
 -15  11   3       26.86      230.73    165.55 o 
 -14  11   3     3465.89     3401.07    306.40 o 
 -13  11   3     1854.05     1809.86    227.54 o 
 -12  11   3     9025.74     8637.61    426.25 o 
 -11  11   3    33967.35    34153.11    869.33 o 
 -10  11   3      984.72     1568.37    170.13 o 
  -8  11   3     3341.55     3230.87    179.30 o 
  -7  11   3     2500.19     2988.01    163.03 o 
  -1  11   3      522.17      603.22     75.00 o 
   0  11   3      827.87      704.13     84.30 o 
   1  11   3        2.15       83.77     94.10 o 
   2  11   3    76596.70    80695.82   1873.86 o 
   3  11   3    13398.68    12022.67    303.16 o 
   4  11   3    22216.35    21613.41    468.52 o 
   6  11   3     4049.30     3902.43    306.51 o 
   7  11   3     2386.87     2354.42    175.27 o 
   9  11   3     7574.90     7605.39    314.78 o 
  10  11   3     1069.16     1044.21    153.72 o 
  13  11   3      700.95      897.49    268.20 o 
  15  11   3      103.76      367.18    263.35 o 
 -16  12   3      156.59      273.03    198.60 o 
 -15  12   3      772.59      887.60    223.02 o 
 -14  12   3     1184.06     1361.21    235.15 o 
 -13  12   3       85.49      337.16    148.94 o 
 -12  12   3    14221.72    14163.11    731.81 o 
 -11  12   3     1450.09     2234.34    250.12 o 
  -8  12   3       14.16      310.43    163.52 o 
  -5  12   3     1586.92     3838.49    452.85 o 
  -4  12   3     5117.25     5410.58    185.85 o 
  -3  12   3    10500.69    10879.89    265.39 o 
   0  12   3    28644.81    27884.77    578.94 o 
   2  12   3    22540.13    23451.37    477.37 o 
   4  12   3     5555.41     5490.89    212.80 o 
   8  12   3     1320.99     1393.58    151.77 o 
  11  12   3     1077.99     1262.07    273.53 o 
  13  12   3     2331.89     2578.68    387.06 o 
  14  12   3     2420.57     2745.41    403.74 o 
 -16  13   3      172.16      490.82    207.00 o 
 -15  13   3       54.21      180.73    175.14 o 
 -14  13   3      143.31      260.51    172.31 o 
 -13  13   3     6133.04     6380.95    409.54 o 
 -12  13   3     1116.56     1438.23    199.58 o 
 -11  13   3    10719.33    10048.38    583.92 o 
 -10  13   3     2617.54     2627.35    204.72 o 
  -9  13   3      249.91      333.92    107.61 o 
  -7  13   3     2584.82     2680.52    178.03 o 
  -6  13   3     5228.51     4678.52    197.37 o 
  -3  13   3     5921.33     5838.21    184.86 o 
   0  13   3     3022.88     3397.99    165.20 o 
   1  13   3    64811.29    60387.03   1777.49 o 
   2  13   3     3991.55     4302.97    169.75 o 
   4  13   3     5590.97     5356.28    213.97 o 
   6  13   3     7660.99     7142.62    301.11 o 
   7  13   3       19.32      230.97    341.01 o 
   9  13   3       26.55       32.43    100.00 o 
  10  13   3      378.17      689.71    215.48 o 
  12  13   3      266.35      374.08    211.48 o 
  14  13   3      365.53      562.74    270.84 o 
 -16  14   3     4263.25     3885.82    386.70 o 
 -15  14   3     4070.85     4265.10    385.96 o 
 -14  14   3     1211.58     1783.89    267.72 o 
 -13  14   3     6451.85     6805.97    422.60 o 
 -12  14   3     3111.05     3225.15    309.72 o 
 -11  14   3     5946.60     6164.60    326.01 o 
  -9  14   3     3168.45     3368.13    227.74 o 
  -3  14   3     1066.90     1383.73    109.80 o 
  -2  14   3       44.46       27.09     68.59 o 
  -1  14   3     4867.13     4542.82    387.17 o 
   0  14   3      174.06      325.07     74.83 o 
   2  14   3      354.26      321.53     73.10 o 
   3  14   3     2442.74     2977.29    220.17 o 
   7  14   3     3650.86     3722.28    217.89 o 
   8  14   3    15474.51    13013.04    543.87 o 
  10  14   3     7595.76     8040.99   1006.08 o 
  11  14   3     3883.35     3733.41    435.08 o 
  12  14   3     4632.59     4464.47    449.53 o 
  13  14   3     3693.00     3994.90    480.53 o 
  14  14   3     2979.41     3236.25    437.23 o 
 -15  15   3     1691.21     2201.72    297.25 o 
 -14  15   3      576.55      680.18    228.93 o 
 -13  15   3       24.95      121.24    425.79 o 
 -12  15   3       51.49      167.71    153.38 o 
 -11  15   3     1019.54      890.10    171.43 o 
  -9  15   3     5419.99     4950.32    255.82 o 
  -8  15   3       24.58      332.38    252.08 o 
  -7  15   3     1232.17     1249.10    128.50 o 
  -6  15   3     1572.55     1793.62    141.12 o 
  -4  15   3     2947.63     2920.05    151.57 o 
  -3  15   3       52.65      126.91     66.39 o 
  -2  15   3     2161.95     2604.28    184.06 o 
  -1  15   3     2087.28     2429.65    191.88 o 
   0  15   3     3097.14     2900.67    165.30 o 
   1  15   3     4559.91     4291.88    205.22 o 
   2  15   3     3699.45     3948.78    173.71 o 
   3  15   3      163.34      168.04     76.30 o 
   4  15   3     4414.15     4137.54    197.14 o 
   5  15   3     1407.43     1769.44    154.63 o 
   6  15   3     1224.13     1347.13    150.51 o 
   7  15   3     3167.46     2881.01    193.22 o 
   8  15   3     1277.96     1323.62    160.18 o 
   9  15   3     3120.09     3452.13    251.57 o 
  10  15   3     7730.89     7314.46    475.35 o 
  11  15   3     2141.37     2205.32    330.48 o 
  12  15   3     1117.82      959.14    267.29 o 
  13  15   3     1418.61     1673.77    333.68 o 
  14  15   3     1889.42     2409.51    398.79 o 
 -15  16   3     2490.07     2562.79    352.16 o 
 -14  16   3       90.49      323.82    212.94 o 
 -13  16   3     6776.28     7098.50    574.93 o 
 -12  16   3       56.80      208.62    153.35 o 
 -11  16   3     6042.37     6052.22    335.85 o 
  -9  16   3     2800.36     2846.34    288.77 o 
  -8  16   3     4167.61     3917.03    295.31 o 
  -6  16   3     1930.99     1968.87    151.57 o 
  -4  16   3     1865.53     7759.21   1181.70 o 
  -3  16   3     1613.39     1698.21    137.73 o 
  -2  16   3    13824.18    12849.79    390.60 o 
   0  16   3    11515.65    11264.21    332.12 o 
   1  16   3    27137.98    22622.75    934.99 o 
   2  16   3    11657.61    10454.54    304.22 o 
   3  16   3      198.46      340.12    124.64 o 
   5  16   3     8425.13     7729.45    284.35 o 
   6  16   3     3151.19     3332.30    206.94 o 
   8  16   3      958.26     1125.85    206.14 o 
   9  16   3      570.98      862.27    187.67 o 
  12  16   3      756.51     1027.54    270.36 o 
  13  16   3     2897.20     2458.86    525.03 o 
 -15  17   3      423.43      488.66    240.23 o 
 -14  17   3      265.06      441.94    220.63 o 
 -13  17   3     2277.50     2761.25    352.02 o 
 -12  17   3     4171.61     3821.96    377.05 o 
 -11  17   3      103.02      177.92    227.61 o 
 -10  17   3       89.75      219.56    137.95 o 
  -9  17   3       21.64      216.02    130.09 o 
  -8  17   3     4143.47     4285.44    299.81 o 
  -5  17   3     1553.67     1531.80    175.87 o 
  -2  17   3    10916.42    10703.70    368.49 o 
  -1  17   3        5.94       48.27     69.99 o 
   0  17   3     5628.46     5541.96    233.69 o 
   1  17   3      563.87      647.57    116.01 o 
   2  17   3    10648.96    10286.24    333.26 o 
   3  17   3     8897.93     7714.70    735.45 o 
   4  17   3    10008.33     8704.64    523.01 o 
   5  17   3      940.78     1074.03    136.60 o 
   6  17   3    14472.88    14199.66    410.45 o 
   7  17   3     1627.18     1775.62    177.68 o 
   9  17   3        6.23       83.99    114.07 o 
  10  17   3       79.20      131.75    125.80 o 
  11  17   3     2877.61     2678.61    316.53 o 
  12  17   3     6157.71     5597.45    489.85 o 
  13  17   3     1037.40     1737.23    339.04 o 
 -14  18   3     1523.45     1547.07    292.06 o 
 -13  18   3     2165.62     2329.03    330.25 o 
 -12  18   3       92.20      161.09    243.77 o 
 -11  18   3     4144.50     4275.47    347.84 o 
 -10  18   3       74.23      228.09    214.44 o 
  -6  18   3     9334.25    10709.67    673.46 o 
  -4  18   3    15163.22    13734.23    689.39 o 
  -2  18   3    10436.30    10636.90    432.93 o 
  -1  18   3    32424.64    32314.03    920.87 o 
   0  18   3    27366.21    25839.83    603.16 o 
   2  18   3    16118.95    14891.42    419.13 o 
   4  18   3     4710.52     5814.66    394.51 o 
   6  18   3    22577.52    20683.18    728.07 o 
   8  18   3    10997.94    10291.30    360.50 o 
   9  18   3     3067.33     3774.35    284.66 o 
  10  18   3     1345.46     1402.36    210.12 o 
  12  18   3     1113.81     2301.64    417.66 o 
  13  18   3     2515.41     2340.14    534.19 o 
 -14  19   3        5.21      321.81    221.56 o 
 -13  19   3     5018.67     5568.39    472.83 o 
 -12  19   3      805.98      680.07    338.45 o 
 -11  19   3     1134.21     1214.79    240.00 o 
 -10  19   3      535.79      747.97    226.00 o 
  -9  19   3      283.09      209.72    142.35 o 
  -5  19   3      166.58      271.14    116.42 o 
  -4  19   3       11.67      333.02    260.72 o 
  -3  19   3     1361.21     1209.01    183.66 o 
  -2  19   3    12902.30    10808.59    516.82 o 
  -1  19   3      653.81      832.71    120.45 o 
   0  19   3      357.93      602.01    110.64 o 
   1  19   3     1558.69     1465.04    164.56 o 
   2  19   3     3420.86     3917.91    314.96 o 
   3  19   3        3.74       43.75     87.77 o 
   4  19   3     2318.46     2404.56    199.39 o 
   5  19   3      230.59      603.68    133.78 o 
   6  19   3     7427.84     7109.37    313.80 o 
   7  19   3     3513.58     3644.13    251.49 o 
   8  19   3     5995.52     5489.87    304.95 o 
   9  19   3      109.83      408.10    147.58 o 
  10  19   3     1752.64     1871.42    233.71 o 
  11  19   3     4155.43     4531.32    445.82 o 
  12  19   3     3864.54     4259.26    676.61 o 
 -14  20   3     1028.35     1085.44    275.51 o 
 -13  20   3     9205.71     9109.89    550.95 o 
 -12  20   3     5039.15     4641.23    413.02 o 
 -11  20   3     4145.52     4337.10    358.76 o 
 -10  20   3     6307.17     6246.17    403.35 o 
  -8  20   3     1252.32     1382.41    272.71 o 
  -5  20   3    26720.16    24971.95   1181.97 o 
   0  20   3     3350.72     3190.73    234.43 o 
   2  20   3     6828.92     6878.90    373.39 o 
   3  20   3     6860.90     7047.52    296.31 o 
   4  20   3    14456.48    13379.16    428.74 o 
   5  20   3    10907.14    11247.79    566.55 o 
   6  20   3     2202.51     2440.50    218.39 o 
   8  20   3     3641.71     4078.05    305.11 o 
  10  20   3    10465.59     9841.32    584.43 o 
  11  20   3     1392.61     1809.37    482.35 o 
 -13  21   3     2002.62     2082.35    331.58 o 
 -12  21   3      178.21      230.04    195.08 o 
 -11  21   3      304.45      453.03    180.03 o 
 -10  21   3     1160.19     1832.45    309.85 o 
  -9  21   3     9025.39     8795.37    487.33 o 
  -7  21   3     1369.08     1464.37    195.21 o 
  -6  21   3     8097.33     6068.15    429.41 o 
  -5  21   3      932.22      874.37    155.02 o 
  -4  21   3     5235.94     4814.60    348.56 o 
  -2  21   3     2874.99     4456.46    658.39 o 
  -1  21   3        0.74       20.36     95.06 o 
   0  21   3      219.71      359.36    119.14 o 
   1  21   3       76.86      282.24    114.16 o 
   2  21   3    16915.29    15480.06    577.36 o 
   5  21   3        8.91       -0.32     99.59 o 
   6  21   3     2378.37     2835.43    346.64 o 
   7  21   3      212.80      321.71    133.31 o 
  11  21   3     1314.32     1462.47    422.55 o 
  12  21   3     2711.41     2651.65    779.60 o 
 -13  22   3      723.11      972.56    304.17 o 
 -12  22   3      553.55      836.13    275.05 o 
 -11  22   3     3152.49     3470.36    343.73 o 
 -10  22   3     8096.10     7764.36    435.66 o 
  -9  22   3    10792.46    11134.26    506.99 o 
  -7  22   3     5057.15     4827.16    317.42 o 
  -6  22   3     4777.95     4635.28    313.60 o 
  -5  22   3       91.91       85.50    139.77 o 
  -4  22   3      331.16      238.13    113.57 o 
  -3  22   3     2679.73     3138.09    261.67 o 
  -2  22   3      983.13     1225.83    241.11 o 
  -1  22   3    19271.80    18568.99    804.92 o 
   0  22   3    18701.40    17219.45    608.07 o 
   1  22   3     6837.81     6425.33    467.45 o 
   2  22   3     4206.18     4891.07    421.82 o 
   3  22   3     4073.23     4795.58    292.81 o 
   4  22   3      418.08      387.66    131.26 o 
   5  22   3      990.17     1072.81    173.39 o 
   6  22   3     7890.34     7998.55    474.34 o 
   8  22   3     6885.59     7461.66    907.24 o 
 -12  23   3     1652.13     1670.07    336.01 o 
 -11  23   3     1546.67     1626.96    286.12 o 
 -10  23   3      143.10      346.21    184.15 o 
  -9  23   3     1367.75     1675.87    280.03 o 
  -8  23   3     5560.59     5316.40    424.14 o 
  -7  23   3      381.35      441.17    162.69 o 
  -5  23   3      445.92      482.42    161.73 o 
  -4  23   3      531.60      578.23    158.90 o 
  -3  23   3       43.78      234.49    299.11 o 
  -2  23   3     4922.65     5246.71    450.07 o 
  -1  23   3     3809.26     4025.87    308.13 o 
   0  23   3       78.73      314.95    135.97 o 
   1  23   3     2731.86     2651.94    270.60 o 
   2  23   3    20687.93    20669.66    899.37 o 
   3  23   3     3432.64     3673.66    312.52 o 
   4  23   3      130.07      285.86    150.66 o 
   5  23   3      743.20      910.85    172.20 o 
   6  23   3     2792.04     2857.19    291.08 o 
   7  23   3      292.07      448.88    159.82 o 
   9  23   3     1747.85     2210.56    310.30 o 
  10  23   3      226.10      427.07    313.78 o 
  11  23   3     4510.92     5107.84    978.57 o 
 -12  24   3        9.81       15.98    228.65 o 
 -11  24   3     5533.71     5988.64    491.76 o 
  -9  24   3     1517.07     1310.78    252.53 o 
  -7  24   3      998.49     1198.98    217.20 o 
  -5  24   3     4882.97     5324.82    362.71 o 
  -3  24   3      224.45      429.63    393.48 o 
  -2  24   3        9.92      313.58    165.39 o 
   0  24   3     2194.35     2447.33    271.98 o 
   2  24   3     1284.07     1546.51    229.55 o 
   3  24   3     3697.97     3475.96    310.04 o 
   4  24   3    14305.41    13514.52    714.80 o 
   5  24   3     3290.13     3268.59    355.79 o 
   6  24   3     7809.48     7609.45   1074.86 o 
   7  24   3     1394.54     1356.73    252.31 o 
   8  24   3     4513.10     4846.56    415.29 o 
   9  24   3       10.09      -97.93    183.06 o 
 -11  25   3      815.60      851.10    232.84 o 
 -10  25   3     3630.00     4084.93    418.68 o 
  -9  25   3      839.60     1076.84    241.56 o 
  -8  25   3    10079.79    10027.04    779.33 o 
  -7  25   3     1882.07     2108.86    266.61 o 
  -6  25   3     4023.40     3931.48    339.43 o 
  -5  25   3     7630.25     7487.57    457.84 o 
  -4  25   3     4250.57     4349.88    351.35 o 
  -3  25   3     9400.28     8984.43    508.94 o 
  -2  25   3    10248.30     9597.75    586.02 o 
  -1  25   3     9474.39     9394.92    471.04 o 
   0  25   3       20.30      155.77    138.77 o 
   1  25   3    11464.95    11827.41    518.78 o 
   2  25   3     3650.22     4022.35    430.97 o 
   6  25   3      874.84      978.12    333.95 o 
   7  25   3      311.48      697.53    265.77 o 
   9  25   3      125.13      161.99    226.66 o 
 -10  26   3     2506.09     2154.42    325.60 o 
  -9  26   3     7561.68     7439.44    508.47 o 
  -8  26   3      493.88      756.71    219.13 o 
  -7  26   3     6025.30     6138.18    415.64 o 
  -6  26   3     5771.97     5806.31    413.51 o 
  -5  26   3     7663.00     7254.50    565.85 o 
  -4  26   3     5391.27     5371.37    381.16 o 
  -3  26   3    10177.18     9516.43    475.19 o 
  -2  26   3     9494.59     9285.33    463.44 o 
  -1  26   3      577.57      547.17    173.83 o 
   0  26   3     8367.17     8113.27    505.34 o 
   1  26   3     1563.09     1884.34    293.05 o 
   4  26   3     2883.89     2814.23    406.09 o 
   6  26   3     2078.60     2814.14    520.64 o 
   8  26   3      576.92      800.08    266.22 o 
 -10  27   3       38.22      338.84    212.48 o 
  -9  27   3     5950.47     5694.32    483.72 o 
  -8  27   3     1287.37     1593.41    286.50 o 
  -7  27   3      507.46      882.15    347.03 o 
  -6  27   3      370.12      391.38    186.63 o 
  -5  27   3     1273.59     1353.09    236.17 o 
  -4  27   3       79.11      254.47    156.33 o 
  -3  27   3      486.09      778.13    192.34 o 
  -1  27   3      109.47      464.40    272.02 o 
   0  27   3     1018.63     1138.92    252.97 o 
   1  27   3     2880.87     2978.13    368.14 o 
   3  27   3       36.10      119.23    178.68 o 
   4  27   3     1200.91     1529.83    283.46 o 
   5  27   3      232.04      411.62    199.23 o 
   6  27   3     1801.62     1981.55    313.08 o 
   7  27   3     4562.13     5174.62    522.03 o 
   8  27   3     3547.50     2972.98    404.86 o 
  -9  28   3     2699.57     2754.65    364.12 o 
  -8  28   3     1707.46     1914.09    307.18 o 
  -7  28   3     5896.33     5775.02    429.73 o 
  -6  28   3     1596.33     1852.70    276.30 o 
  -5  28   3      512.77      703.06    202.55 o 
  -4  28   3     4007.72     4104.71    366.19 o 
  -3  28   3     4272.18     4108.81    413.72 o 
  -2  28   3      939.97     1496.17    546.71 o 
  -1  28   3     1889.10     1999.22    313.27 o 
   0  28   3     3864.36     4207.00    425.49 o 
   1  28   3     2079.92     2419.56    348.33 o 
   2  28   3     5209.00     5512.73    474.53 o 
   3  28   3     1902.83     2011.47    323.39 o 
   5  28   3      805.91      885.08    244.19 o 
   6  28   3     4277.76     4588.76    445.56 o 
  -8  29   3       13.25      276.02    206.87 o 
  -7  29   3       66.56      303.06    190.37 o 
  -6  29   3     1687.80     1640.55    303.09 o 
  -4  29   3     3896.84     4331.97    444.66 o 
  -3  29   3     2480.20     2742.62    366.13 o 
  -2  29   3       82.82      110.41    182.84 o 
  -1  29   3     2718.24     2476.25    358.00 o 
   0  29   3     1868.59     1869.87    319.82 o 
   1  29   3      179.36      260.48    203.51 o 
   2  29   3        2.06      233.11    196.02 o 
   3  29   3     3946.65     4243.89    436.85 o 
   5  29   3     6244.86     6527.03    524.07 o 
   6  29   3      451.93      597.98    235.74 o 
  -7  30   3     1162.04     1262.50    316.72 o 
  -6  30   3       20.58      108.89    195.99 o 
  -5  30   3     4387.94     4292.92    452.25 o 
  -4  30   3     6887.05     7083.03    564.60 o 
  -3  30   3     5070.85     5741.26    507.86 o 
  -2  30   3     6090.83     6239.43    516.15 o 
  -1  30   3      125.35       56.29    185.45 o 
   0  30   3      271.08      350.47    209.29 o 
   1  30   3      418.39      571.56    223.29 o 
   2  30   3     3525.65     3284.48    411.77 o 
   4  30   3     8765.52    10121.81    678.24 o 
   5  30   3        3.34      399.23    438.58 o 
  -5  31   3      479.21      513.69    226.99 o 
  -4  31   3      798.38     1117.24    276.26 o 
  -3  31   3     4148.77     4100.49    457.52 o 
  -2  31   3     1355.03     1511.58    309.77 o 
  -1  31   3      789.61     1072.87    278.84 o 
   0  31   3     3423.21     3906.96    446.76 o 
   1  31   3      634.95      983.29    269.04 o 
   2  31   3      397.96      572.02    237.00 o 
   3  31   3       57.30      613.57    519.52 o 
   4  31   3      243.26      651.59    240.03 o 
  -3  32   3        0.47      401.61    220.95 o 
  -2  32   3      980.64     1068.17    283.86 o 
  -1  32   3     7467.49     7586.09    601.56 o 
   0  32   3     1240.01     1554.93    314.91 o 
   2  32   3      856.30     1086.70    658.35 o 
 -17   0   4      209.47      576.03    251.57 o 
 -16   0   4     1469.66     1641.80    329.76 o 
 -15   0   4    15389.65    13359.00   1416.83 o 
 -14   0   4      421.44      732.80    225.82 o 
 -13   0   4    12575.53    11173.83    614.50 o 
 -11   0   4     2809.96     2167.19    269.14 o 
  -9   0   4    24037.47    23839.92    839.28 o 
  -8   0   4    68333.99    70655.85   1837.97 o 
  -1   0   4    13070.45    14493.80    379.81 o 
   0   0   4    71803.72    71083.50   1556.53 o 
   7   0   4    29144.69    27262.12    773.29 o 
   8   0   4    61826.44    58708.55   2096.94 o 
   9   0   4    23224.38    21320.02   1473.14 o 
  14   0   4      641.27      898.59    424.85 o 
 -17   1   4     2008.00     2009.31    252.34 o 
 -16   1   4        8.55      484.96    166.89 o 
 -15   1   4     1485.41     1964.68    235.05 o 
 -14   1   4     4775.93     4647.37    324.08 o 
 -13   1   4     1035.35     1035.62    171.34 o 
 -12   1   4      428.13      817.91    162.42 o 
 -11   1   4     1100.82     1144.43    164.60 o 
 -10   1   4        9.01      127.84     94.31 o 
  -8   1   4    11489.63    12560.01    369.94 o 
  -5   1   4    76897.93    89386.38   3326.18 o 
   0   1   4    52403.36    56732.66   1002.13 o 
   8   1   4     9807.35    10679.37    335.00 o 
  10   1   4        6.22      244.91    173.32 o 
  11   1   4      321.42      419.98    204.55 o 
  12   1   4      281.12      419.84    215.08 o 
  13   1   4     2333.75     2343.30    376.54 o 
  14   1   4     3415.11     3588.06    481.95 o 
  15   1   4     1857.42     1777.18    372.99 o 
 -17   2   4     6550.62     6456.64    410.10 o 
 -16   2   4     7778.38     7283.85    411.26 o 
 -15   2   4      974.00     1066.14    190.61 o 
 -14   2   4     2299.11     2762.75    263.90 o 
 -13   2   4     1665.51     1606.55    199.45 o 
 -12   2   4     5570.36     5046.99    338.12 o 
 -11   2   4     2827.78     2905.82    230.37 o 
  -8   2   4     3338.86     3378.36    195.60 o 
  -5   2   4     1275.83     1316.95     71.66 o 
   0   2   4     7856.83     7592.89    167.76 o 
   1   2   4     5082.51     4717.96    122.86 o 
   6   2   4    80770.74    77072.34   1806.14 o 
   7   2   4    60439.72    56997.21    998.69 o 
   8   2   4     2181.07     2307.23    154.90 o 
  12   2   4     6907.95     5529.13    494.07 o 
  13   2   4     5574.59     4953.96    997.13 o 
  14   2   4      139.58      809.35    536.47 o 
  15   2   4     3825.06     3948.54    496.03 o 
 -17   3   4     2648.66     2278.39    271.85 o 
 -16   3   4       13.49      330.12    159.35 o 
 -15   3   4      349.10      734.99    168.31 o 
 -14   3   4    11422.86    10658.45    445.05 o 
 -13   3   4       78.56      544.11    143.60 o 
 -12   3   4     4663.42     4723.45    295.87 o 
 -11   3   4     5025.78     4686.19    269.14 o 
 -10   3   4      828.93     1120.08    152.64 o 
  -9   3   4     6855.57     7101.96    318.24 o 
  -8   3   4    15079.95    14793.74    484.47 o 
  -7   3   4     7733.15     9303.29    278.02 o 
  -6   3   4    11321.01    11767.67    391.72 o 
   0   3   4     7022.82     7850.98    176.54 o 
   1   3   4     9879.94    10640.15    318.79 o 
   6   3   4     1101.97     2806.23    212.73 o 
   7   3   4    12904.65    11918.25    321.51 o 
   9   3   4     2405.99     2737.59    282.14 o 
  10   3   4     2181.50     2006.09    246.70 o 
  11   3   4     6646.04     5977.67    473.84 o 
  13   3   4     2235.68     2456.13    368.04 o 
  15   3   4     2832.45     2818.90    430.91 o 
 -17   4   4     1466.12     1431.09    244.12 o 
 -16   4   4       22.02      193.38    173.77 o 
 -15   4   4     3329.39     3264.40    290.38 o 
 -14   4   4     2511.28     2695.46    258.85 o 
 -11   4   4     2116.42     2401.95    201.46 o 
 -10   4   4      293.78      328.24    110.08 o 
  -6   4   4    36021.83    36258.21    689.08 o 
   0   4   4    58955.12    61539.82   1031.80 o 
   3   4   4    56233.07    65327.26   2623.44 o 
   4   4   4    12371.89    12013.07    275.51 o 
   6   4   4    36229.04    35218.14    670.70 o 
  10   4   4        9.00       40.79    127.63 o 
  12   4   4     3470.88     3180.28    400.68 o 
  14   4   4      925.35     1689.12    352.29 o 
  15   4   4      619.87     1495.00    373.45 o 
 -17   5   4      273.13      556.59    197.29 o 
 -16   5   4     1593.06     1779.03    253.63 o 
 -13   5   4      127.84      275.12    135.44 o 
 -12   5   4      636.44      663.76    153.09 o 
 -11   5   4     7114.34     7283.27    330.67 o 
 -10   5   4     4614.28     4072.90    237.87 o 
  -9   5   4     4306.15     4429.09    424.86 o 
  -6   5   4     6221.27     6839.22    280.95 o 
  -4   5   4     5565.74     5946.60    164.71 o 
  -3   5   4      998.31     1029.75     79.91 o 
  -1   5   4    13076.55    13814.81    378.13 o 
   0   5   4     4961.43     5311.82    144.74 o 
   1   5   4     4215.42     4614.86    192.23 o 
   3   5   4     1165.03     1687.29     98.16 o 
   7   5   4     5796.21     5500.64    208.54 o 
   8   5   4    13333.51    13964.74    531.10 o 
  12   5   4     2822.28     2982.38    384.54 o 
  13   5   4      661.83      734.91    255.07 o 
  14   5   4     5836.59     5370.05    549.37 o 
  15   5   4     4439.97     4625.49    541.65 o 
 -17   6   4     3695.94     3570.51    340.45 o 
 -16   6   4        4.83        5.37    158.87 o 
 -15   6   4     2969.89     2908.51    285.01 o 
 -14   6   4       45.54       94.92    137.29 o 
 -13   6   4     5148.43     4433.09    334.18 o 
 -12   6   4      248.07      106.74    129.69 o 
 -11   6   4     5571.33     4811.10    253.42 o 
 -10   6   4     3455.32     3231.54    227.89 o 
  -9   6   4     6648.14     6642.94    316.72 o 
  -8   6   4       35.57       68.04     65.44 o 
  -3   6   4      545.12      670.65     69.02 o 
   0   6   4     4033.17     3541.53    121.55 o 
   1   6   4     1046.40      913.30     72.97 o 
   2   6   4     3122.23     3444.38    127.34 o 
   3   6   4      209.62      327.16     61.63 o 
   4   6   4    11763.75    10474.54    529.61 o 
   7   6   4    28456.41    30400.50   1197.28 o 
   8   6   4       99.93      112.55     78.52 o 
   9   6   4    16643.38    16335.93    612.55 o 
  10   6   4      179.13      408.19    397.64 o 
  12   6   4      113.12      445.03    218.31 o 
  14   6   4      802.24      845.24    282.45 o 
  15   6   4     4186.56     4576.86    507.65 o 
 -17   7   4      119.44      356.27    184.17 o 
 -16   7   4      937.16     1127.06    224.38 o 
 -15   7   4     2006.11     1984.97    258.16 o 
 -14   7   4      202.35      132.60    139.54 o 
 -13   7   4     3253.47     2969.70    270.91 o 
 -12   7   4     2380.66     2092.59    223.12 o 
 -11   7   4     3909.52     3726.15    264.87 o 
 -10   7   4     3850.54     3948.34    221.02 o 
  -9   7   4    15710.30    14295.61    513.12 o 
  -8   7   4     1107.78     1309.27    129.10 o 
  -7   7   4    45845.94    42770.31    772.92 o 
  -6   7   4      594.61      774.62     79.97 o 
  -4   7   4     2897.51     2913.06    114.02 o 
   0   7   4     6038.97     6175.53    165.07 o 
   1   7   4    62092.44    63427.81   1026.52 o 
   2   7   4     1863.83     2388.89    126.53 o 
   6   7   4      892.50      820.87    100.70 o 
   8   7   4     1203.21     1286.75    133.62 o 
   9   7   4     4111.93     4296.41    337.71 o 
  11   7   4     2729.54     3342.20    406.15 o 
  12   7   4      160.47      614.21    428.03 o 
  14   7   4     1015.03     1029.38    304.63 o 
  15   7   4      599.97      794.13    299.71 o 
 -17   8   4     2256.12     1985.00    274.70 o 
 -16   8   4      772.61      876.29    206.88 o 
 -15   8   4     1178.44     1241.54    215.71 o 
 -14   8   4     2096.13     1986.76    241.35 o 
 -13   8   4     5198.60     4796.24    320.13 o 
 -12   8   4      850.50      902.13    165.60 o 
 -11   8   4    17785.19    18232.47    567.18 o 
 -10   8   4    10924.08    10870.98    363.87 o 
  -5   8   4      671.51      955.78     88.88 o 
  -4   8   4     2539.32     2122.36    134.87 o 
  -3   8   4     1149.00     1141.37     86.95 o 
   0   8   4    26754.69    27932.54    547.83 o 
   4   8   4     1111.32      919.17    125.30 o 
   5   8   4     2489.23     2365.23    161.30 o 
   7   8   4     5643.34     4708.55    496.14 o 
   9   8   4     2136.11     2336.91    175.20 o 
  12   8   4      231.41      318.16    218.53 o 
  13   8   4     6994.22     6892.17    561.29 o 
  14   8   4     1350.48     1770.96    348.59 o 
  15   8   4     2183.76     2463.24    420.29 o 
 -17   9   4     1425.02     1522.92    272.55 o 
 -16   9   4      807.17      874.29    202.83 o 
 -15   9   4      471.93      490.63    177.94 o 
 -14   9   4     1349.62     1391.25    211.94 o 
 -13   9   4    10965.98    10331.19    438.45 o 
 -12   9   4     2013.10     2075.26    220.78 o 
 -10   9   4     5700.75     5240.33    255.07 o 
  -9   9   4       33.63       85.46    124.67 o 
  -6   9   4     1661.69     1622.09    111.54 o 
  -3   9   4    21547.01    20321.09    490.10 o 
  -1   9   4    23265.81    23397.28    598.10 o 
   0   9   4     9659.62    10320.76    268.06 o 
   1   9   4    20101.07    18277.85    391.20 o 
   3   9   4    31359.30    29640.11    752.62 o 
   4   9   4    24110.32    24792.38    725.75 o 
   6   9   4        0.34      177.19     89.18 o 
   9   9   4     1547.65     1564.90    153.52 o 
  14   9   4     1224.72     1055.70    313.57 o 
  15   9   4     1149.86     1290.95    329.67 o 
 -17  10   4       27.86       98.99    200.47 o 
 -16  10   4        8.22      174.96    186.89 o 
 -15  10   4     4694.45     4118.81    334.67 o 
 -14  10   4     2232.52     2266.86    254.59 o 
 -13  10   4       60.63      222.59    141.61 o 
 -11  10   4      188.68      712.42    146.30 o 
 -10  10   4    15536.50    15581.32    719.12 o 
  -7  10   4     2216.03     2180.43    140.12 o 
  -5  10   4     1485.93     2021.84    121.53 o 
  -3  10   4    23435.81    25503.48    621.81 o 
   0  10   4    12916.09    11370.04    293.97 o 
   1  10   4    19930.83    22026.74    643.20 o 
   2  10   4    47970.72    47191.34    822.19 o 
   3  10   4    30066.16    30783.22    565.87 o 
   4  10   4    17123.64    16729.12    388.07 o 
   7  10   4     4756.41     4491.31    465.89 o 
   8  10   4     4366.59     4257.18    218.29 o 
   9  10   4     5492.37     4821.68    351.34 o 
  11  10   4     2314.66     2285.11    338.28 o 
  13  10   4       44.37      167.35    228.70 o 
  14  10   4      107.08      657.64    336.57 o 
 -16  11   4      215.00      256.14    191.98 o 
 -15  11   4     5830.71     6411.81    446.05 o 
 -13  11   4     1979.01     1850.08    226.62 o 
 -12  11   4     6342.62     6723.18    344.30 o 
 -11  11   4     1522.23     1737.51    200.36 o 
 -10  11   4     2720.53     2743.54    201.86 o 
  -7  11   4     3395.91     3146.73    159.90 o 
  -5  11   4     2022.08     2254.67    124.42 o 
  -4  11   4    27276.40    27130.61    737.06 o 
   0  11   4    13436.82    13233.03    332.98 o 
   2  11   4     2325.12     2399.42    130.26 o 
   3  11   4    14899.28    14245.08    613.97 o 
   4  11   4     8369.01     7657.84    605.10 o 
   5  11   4     3533.66     3625.06    179.48 o 
   8  11   4    11614.61    10791.06    622.22 o 
  10  11   4      937.15     1213.74    275.33 o 
  11  11   4       77.36      425.95    253.11 o 
  12  11   4     3256.08     3715.38    461.48 o 
  13  11   4      332.82      570.17    245.65 o 
  14  11   4     7332.80     6910.46    859.58 o 
 -16  12   4    10448.85    10738.51    547.97 o 
 -15  12   4     3543.76     3689.74    360.67 o 
 -14  12   4     4723.23     5316.41    402.10 o 
 -13  12   4     1126.42     1422.87    226.82 o 
 -12  12   4     1228.03     1113.47    181.56 o 
 -11  12   4      427.04      458.66    131.59 o 
 -10  12   4     4236.82     4338.17    246.99 o 
  -6  12   4     2359.32     2161.74    182.87 o 
  -5  12   4     4960.28     5072.90    185.25 o 
  -4  12   4     6918.14     7156.37    246.96 o 
  -1  12   4     9460.58    10876.45    391.02 o 
   0  12   4    32322.30    30896.97    632.88 o 
   1  12   4    26598.78    25168.47    705.99 o 
   3  12   4    10391.63    12552.85    643.98 o 
   4  12   4    10536.97     9905.62    282.94 o 
   6  12   4     8083.67     8246.92    399.23 o 
   9  12   4     1288.26     1550.68    172.13 o 
  11  12   4     2671.54     2783.57    363.75 o 
  12  12   4     1373.38     1500.93    305.25 o 
  13  12   4     2289.69     2571.25    394.76 o 
 -16  13   4     5414.37     6053.94    459.62 o 
 -15  13   4     3414.10     3648.65    363.73 o 
 -13  13   4     1228.05     1633.16    240.42 o 
 -12  13   4     5524.10     5444.91    367.77 o 
 -11  13   4     5317.34     5443.91    350.04 o 
  -7  13   4    11238.63     9960.45    380.98 o 
  -6  13   4     2997.64     2892.85    459.06 o 
  -4  13   4    15859.20    15230.07    494.90 o 
  -3  13   4       23.79      130.12     71.83 o 
  -2  13   4    17857.69    18539.73    485.22 o 
  -1  13   4     5418.60     4579.04    617.09 o 
   0  13   4     4613.17     5158.85    202.64 o 
   2  13   4    17948.25    18102.87    409.75 o 
   3  13   4       11.02      180.23     73.94 o 
   4  13   4    27144.21    27152.80    809.54 o 
   6  13   4      610.96     1002.36    135.05 o 
   9  13   4     4982.67     4690.50    310.87 o 
  12  13   4     6957.46     7302.14    541.37 o 
  13  13   4     3562.85     3234.22    420.39 o 
 -16  14   4     5208.52     5310.78    438.73 o 
 -15  14   4     4988.54     4877.79    407.20 o 
 -14  14   4      305.34      965.66    225.83 o 
 -13  14   4    11522.12    11320.01    678.39 o 
 -12  14   4     6307.95     5893.07    431.41 o 
 -10  14   4      540.22      561.26    138.76 o 
  -8  14   4      192.99     1049.27    426.11 o 
  -4  14   4    20870.99    18553.09    593.63 o 
  -2  14   4     8487.62     8499.36    257.13 o 
  -1  14   4     5161.05     5654.86    213.99 o 
   0  14   4      195.75      332.79     78.20 o 
   1  14   4     5574.64     6031.11    229.12 o 
   2  14   4     8472.59     7780.94    246.58 o 
   3  14   4    11872.50    11321.57    316.04 o 
   4  14   4    13001.41    12224.96    372.35 o 
   5  14   4     3626.86     3932.07    209.10 o 
   6  14   4     9744.06     9429.75    316.73 o 
   8  14   4     3610.57     3880.10    227.55 o 
   9  14   4     3379.00     3980.70    263.01 o 
  10  14   4      379.11      635.66    195.40 o 
  11  14   4     6397.03     6664.29    591.39 o 
  12  14   4     2634.15     2691.07    444.85 o 
  14  14   4       25.82      467.75    273.23 o 
 -16  15   4     3721.43     3936.74    442.99 o 
 -15  15   4     6292.86     6872.40    467.67 o 
 -14  15   4        1.38      149.67    162.68 o 
 -13  15   4      112.96      318.41    163.77 o 
 -12  15   4     3312.88     2973.86    351.12 o 
 -11  15   4      133.89      542.91    145.26 o 
 -10  15   4     8830.99     8954.95    378.15 o 
  -8  15   4    12946.36    12367.31    389.92 o 
  -3  15   4     3478.57     3480.06    212.74 o 
   0  15   4     1369.42     1471.23    129.99 o 
   2  15   4     1808.60     1839.64    132.64 o 
   3  15   4     5618.94     4742.33    198.05 o 
   7  15   4    10791.78    11495.20    374.51 o 
   8  15   4    12381.52    12549.96    393.26 o 
  10  15   4     5401.62     5915.70    456.18 o 
  11  15   4     1991.70     2401.82    340.65 o 
  12  15   4     9793.68     8701.09    811.73 o 
  13  15   4       27.97      761.67    273.55 o 
 -15  16   4      180.82      426.11    226.29 o 
 -14  16   4       23.99      344.58    210.42 o 
 -12  16   4     1048.27     1260.91    250.03 o 
 -11  16   4    16178.32    15593.21    541.92 o 
 -10  16   4       15.54       78.51    109.87 o 
  -8  16   4     2302.92     2773.16    203.70 o 
  -6  16   4    10589.87    10190.14    369.40 o 
  -5  16   4     1549.68     1774.88    180.40 o 
  -3  16   4    13405.04    13824.87    364.16 o 
  -1  16   4     7820.43     7761.89    335.40 o 
   0  16   4     4102.44     4339.13    203.23 o 
   3  16   4    12253.73    11362.00    338.15 o 
   4  16   4     5036.46     5429.02    245.99 o 
   5  16   4     1343.10     1289.14    149.24 o 
   6  16   4     8995.69     8361.66    311.42 o 
   7  16   4    24953.18    22304.49    549.66 o 
   8  16   4     3097.17     3040.46    221.72 o 
   9  16   4     4301.59     4076.19    270.25 o 
  10  16   4      394.96      408.87    178.95 o 
  12  16   4      591.17     1026.99    280.42 o 
 -15  17   4      371.85      432.92    233.54 o 
 -14  17   4     4000.17     3623.63    405.90 o 
 -13  17   4     7017.35     7257.62    503.39 o 
 -12  17   4      409.57      498.52    201.54 o 
 -11  17   4    11589.58    10937.68   1176.91 o 
 -10  17   4       84.87      470.57    363.73 o 
  -9  17   4     1416.82     1550.43    213.91 o 
  -1  17   4    15663.88    15197.28    522.35 o 
   0  17   4       68.47      138.70     76.18 o 
   1  17   4    63009.38    56432.30   1418.48 o 
   3  17   4     5584.64     7127.37    743.49 o 
   4  17   4    55057.13    48047.09   2240.29 o 
   9  17   4      701.48      781.06    158.97 o 
  10  17   4     1781.34     1648.94    264.01 o 
  12  17   4      380.68      392.87    286.19 o 
 -15  18   4     2693.32     2378.00    352.72 o 
 -14  18   4       12.96      120.44    200.73 o 
 -13  18   4      969.10     1193.29    263.45 o 
 -12  18   4     4448.94     4197.76    405.58 o 
 -11  18   4      153.29      229.32    151.06 o 
 -10  18   4      243.14      342.51    150.48 o 
  -9  18   4     1783.78     1743.82    230.86 o 
  -8  18   4     1259.87     1514.83    210.00 o 
  -7  18   4     3020.10     3110.09    242.80 o 
  -6  18   4     5920.39     5987.96    301.88 o 
  -5  18   4      240.96      229.90    109.10 o 
  -3  18   4     4716.60     7064.42    927.11 o 
  -2  18   4       82.35      241.62    108.00 o 
  -1  18   4      133.67      186.54    124.42 o 
   0  18   4     2777.70     2650.26    183.25 o 
   1  18   4     1060.74      984.63    132.29 o 
   2  18   4       90.81      148.62     92.73 o 
   3  18   4    23341.55    20463.89    822.49 o 
   4  18   4     4819.38     4425.32    246.92 o 
   5  18   4       11.23      133.00    104.74 o 
   6  18   4     6432.15     6226.26    299.84 o 
   7  18   4     3258.94     3278.32    241.06 o 
   8  18   4     2392.81     2770.47    231.66 o 
   9  18   4      517.34      379.92    154.25 o 
  10  18   4       20.26      131.59    191.94 o 
  11  18   4      102.09      233.29    212.66 o 
 -14  19   4      255.84      244.13    216.44 o 
 -13  19   4     2767.98     2803.41    365.37 o 
 -12  19   4       10.13      176.99    238.35 o 
 -11  19   4     2136.16     2743.86    294.18 o 
 -10  19   4      679.10      629.99    171.09 o 
  -8  19   4        8.19      145.87    255.60 o 
  -7  19   4     6690.35     7552.44    528.53 o 
  -4  19   4     2235.81     2501.56    214.25 o 
  -3  19   4    23729.67    23009.06    640.79 o 
  -2  19   4     1413.87     1436.40    176.85 o 
   0  19   4     3738.87     3498.13    234.72 o 
   1  19   4    13571.54    12316.41    388.02 o 
   2  19   4      109.80      232.88    105.00 o 
   3  19   4    24876.34    24233.67    601.00 o 
   4  19   4      150.57      325.28    203.59 o 
   5  19   4    25768.92    24930.01    634.00 o 
   6  19   4     8357.81     7680.93    628.99 o 
   7  19   4    15336.45    14524.92    619.67 o 
   8  19   4     1939.00     2353.09    225.96 o 
  10  19   4      990.02     1171.15    269.91 o 
  11  19   4      645.21      947.79    329.66 o 
  12  19   4     2354.62     3069.71    490.10 o 
 -14  20   4      749.19     1243.99    286.68 o 
 -13  20   4     3561.28     3854.47    414.78 o 
 -12  20   4      107.27      285.59    194.48 o 
 -11  20   4     2298.38     2581.90    292.85 o 
 -10  20   4      396.32      461.43    165.72 o 
  -9  20   4      927.56      946.10    192.30 o 
  -8  20   4       37.99      189.61    117.31 o 
  -5  20   4        1.81       85.42    105.56 o 
  -3  20   4     1906.05     1885.29    194.27 o 
  -2  20   4     2715.77     3464.26    378.01 o 
  -1  20   4     3513.71     3471.07    249.64 o 
   0  20   4     2300.78     2410.32    217.02 o 
   1  20   4     2860.67     2954.16    242.36 o 
   2  20   4     6991.39     6375.72    352.21 o 
   3  20   4      105.93       71.64    157.54 o 
   5  20   4      352.24      523.74    129.77 o 
   6  20   4     3941.39     3987.51    266.51 o 
   7  20   4     1306.90     1877.23    209.22 o 
   8  20   4      181.62      277.12    137.69 o 
   9  20   4      188.59      420.51    179.01 o 
  10  20   4       39.36      177.75    205.32 o 
  11  20   4      465.33      844.83    379.31 o 
  12  20   4      154.23      343.98    363.52 o 
 -13  21   4        1.16      185.44    209.53 o 
 -12  21   4     8748.19     8742.90    530.43 o 
 -11  21   4      871.57      887.38    208.85 o 
 -10  21   4     7073.20     7006.52    412.80 o 
  -9  21   4    13407.67    12997.11    702.46 o 
  -8  21   4     4158.93     3847.79    282.88 o 
  -6  21   4      294.44      261.89    118.99 o 
  -4  21   4      847.55      919.36    159.18 o 
  -2  21   4     3127.38     3063.78    244.83 o 
  -1  21   4     4655.77     4515.87    329.83 o 
   0  21   4    13718.11    13367.95    464.15 o 
   1  21   4     1540.11     1938.60    305.35 o 
   2  21   4     5210.74     4861.57    286.30 o 
   4  21   4      839.44      806.79    142.68 o 
   6  21   4      114.38      336.85    126.17 o 
   8  21   4     2866.92     2677.25    269.51 o 
  11  21   4       12.22      170.76    303.40 o 
 -13  22   4      230.71      425.27    227.06 o 
 -12  22   4     2332.13     2444.43    344.37 o 
 -11  22   4      575.73      753.06    197.45 o 
 -10  22   4     1613.15     1574.43    238.54 o 
  -9  22   4     2075.78     2336.95    279.36 o 
  -8  22   4     4869.88     5055.46    363.46 o 
  -7  22   4       54.44      113.89    111.82 o 
  -6  22   4     3983.16     3504.46    480.66 o 
  -5  22   4     2795.22     2847.95    270.25 o 
  -4  22   4     4331.49     4038.88    280.54 o 
  -3  22   4     1140.93      967.80    183.13 o 
  -2  22   4     6048.95     6014.03    553.04 o 
   0  22   4     1295.59     1304.07    181.43 o 
   1  22   4     9987.97     9930.92    454.34 o 
   3  22   4     2082.14     2033.04    221.09 o 
   5  22   4      139.30      253.87    162.04 o 
   6  22   4      800.12      909.73    163.64 o 
   7  22   4      910.86      751.86    173.89 o 
   9  22   4     5752.04     5300.42    948.18 o 
  10  22   4      102.78      762.96    330.78 o 
  11  22   4      603.13      963.33    405.86 o 
 -12  23   4       78.09      334.96    226.06 o 
 -11  23   4     4607.96     4757.11    443.13 o 
  -9  23   4      618.04      698.79    208.60 o 
  -8  23   4     1014.13     1120.29    230.12 o 
  -7  23   4       83.08       91.15    117.95 o 
  -6  23   4     1120.93     1122.90    251.65 o 
  -5  23   4      720.82      836.93    183.59 o 
  -2  23   4      414.50      489.80    195.41 o 
   0  23   4     1511.80     1527.69    220.13 o 
   1  23   4     4453.77     4405.94    337.84 o 
   2  23   4     2110.19     2126.27    258.29 o 
   3  23   4     6514.22     6256.98    418.69 o 
   4  23   4     3789.21     4210.58    334.87 o 
   5  23   4     1880.17     1798.28    244.67 o 
   6  23   4     3349.79     3538.98    328.21 o 
   7  23   4      106.78      201.38    155.26 o 
   8  23   4     4967.30     4950.78    567.87 o 
   9  23   4      174.12      874.32    345.35 o 
 -12  24   4      501.74      553.40    271.08 o 
 -11  24   4     1679.26     1990.81    304.84 o 
 -10  24   4     2039.11     1973.05    302.37 o 
  -9  24   4     2240.95     2355.93    324.40 o 
  -8  24   4     8156.32     7311.23    564.46 o 
  -7  24   4      536.82      667.23    176.14 o 
  -6  24   4     1599.12     1532.66    232.93 o 
  -5  24   4       87.77      143.52    134.03 o 
  -4  24   4      492.40      306.79    152.98 o 
  -3  24   4     1361.29     1522.60    224.50 o 
  -2  24   4     9151.49     8658.82    550.02 o 
   0  24   4     2369.16     2242.03    302.73 o 
   1  24   4     7706.36     7757.18    479.05 o 
   3  24   4       86.46      106.11    160.89 o 
   4  24   4        3.80      254.40    147.91 o 
   5  24   4       10.82       55.64    143.99 o 
   6  24   4      252.13      485.67    191.45 o 
   7  24   4     1729.78     1786.87    284.79 o 
   9  24   4      708.88     1187.47    602.69 o 
  10  24   4        1.52      555.99    547.99 o 
 -11  25   4      192.42      421.36    208.41 o 
 -10  25   4    10907.30     9945.60    571.66 o 
  -9  25   4     8026.26     8482.74    520.91 o 
  -7  25   4     2100.40     2233.97    277.80 o 
  -5  25   4        2.52       21.65    152.92 o 
  -4  25   4     6785.89     5922.86    435.70 o 
  -3  25   4     2362.62     2330.53    276.62 o 
  -2  25   4      438.52      635.93    287.74 o 
  -1  25   4     9089.05     8275.76    691.46 o 
   0  25   4     6347.27     6358.91    468.64 o 
   2  25   4     3446.04     3801.47    336.16 o 
   3  25   4       42.84       -7.09    180.13 o 
   5  25   4     1913.55     2161.48    303.29 o 
   6  25   4     6590.21     7127.07    693.53 o 
   7  25   4      151.84      287.74    258.00 o 
   8  25   4     4214.56     4334.98    469.62 o 
 -11  26   4     3556.00     3501.82    404.69 o 
 -10  26   4     1420.92     1469.10    282.51 o 
  -9  26   4       62.62      250.39    189.27 o 
  -7  26   4     9179.46     8221.34    503.58 o 
  -6  26   4     5830.86     5988.45    416.06 o 
  -5  26   4     1776.16     2157.27    281.42 o 
  -3  26   4     1473.90     1598.84    244.19 o 
  -1  26   4     2171.95     2157.83    268.50 o 
   0  26   4      126.36      113.08    146.91 o 
   1  26   4      128.64      345.92    197.68 o 
   3  26   4     2932.72     2533.64    331.14 o 
   5  26   4      492.74      571.02    492.01 o 
 -10  27   4      195.60      414.62    219.61 o 
  -9  27   4      133.85      421.38    207.41 o 
  -8  27   4     5460.78     5077.30    453.89 o 
  -7  27   4     2424.68     2382.64    292.29 o 
  -6  27   4     3374.91     3358.13    341.77 o 
  -5  27   4    16723.27    14723.67    788.49 o 
  -4  27   4     3326.53     3236.65    333.11 o 
  -3  27   4     8109.73     8063.60    448.80 o 
  -2  27   4       67.37      412.91    254.46 o 
   0  27   4      143.67      300.75    167.87 o 
   1  27   4     9064.90     8401.52   1172.75 o 
   2  27   4     3309.25     3504.14    394.88 o 
   3  27   4     8676.61     8225.31    526.65 o 
   4  27   4     5448.31     6007.62    477.29 o 
   6  27   4       15.46      411.07    434.74 o 
   7  27   4     2398.87     2500.75    350.83 o 
  -9  28   4      297.94      534.40    224.17 o 
  -8  28   4     7123.81     7033.07    519.51 o 
  -7  28   4     4263.25     3994.35    373.94 o 
  -6  28   4      760.18      900.55    214.87 o 
  -5  28   4       92.08      238.73    162.89 o 
  -4  28   4       13.21      420.99    369.80 o 
  -3  28   4     1021.96     1243.06    231.08 o 
  -2  28   4     8225.79     8024.26    457.89 o 
  -1  28   4     1915.41     2179.40    325.74 o 
   0  28   4     2221.80     2444.35    347.19 o 
   1  28   4      768.61      894.63    238.84 o 
   3  28   4     3909.26     3645.41    400.37 o 
   4  28   4     4542.77     4488.63    439.91 o 
   5  28   4      231.77      472.53    216.91 o 
   6  28   4     2331.40     2547.82    361.01 o 
   7  28   4     3630.71     3556.38    464.31 o 
  -8  29   4     1046.60      995.04    257.18 o 
  -7  29   4     7560.60     7399.64    535.21 o 
  -6  29   4      560.37      815.69    220.95 o 
  -5  29   4      310.52      458.49    294.95 o 
  -4  29   4      844.13      981.54    253.84 o 
  -3  29   4     7608.44     7348.33    692.84 o 
  -2  29   4        0.25      159.43    182.98 o 
  -1  29   4     7793.35     7709.48    616.23 o 
   0  29   4     4231.20     4696.53    456.38 o 
   1  29   4     3993.57     4075.06    438.58 o 
   2  29   4      148.78      249.32    196.05 o 
   3  29   4     3369.06     3418.93    406.47 o 
   4  29   4      249.54      574.01    227.13 o 
   5  29   4     4151.03     4242.03    444.97 o 
   6  29   4     2699.47     2808.57    372.90 o 
  -7  30   4     1734.83     1888.91    317.01 o 
  -6  30   4     2352.66     3072.84    403.22 o 
  -5  30   4      423.24      706.90    242.34 o 
  -4  30   4     2006.84     2087.71    330.23 o 
  -3  30   4     3084.12     3146.35    401.25 o 
  -2  30   4      263.58      589.95    237.36 o 
  -1  30   4      339.00      338.67    210.45 o 
   0  30   4      869.60     1217.65    275.07 o 
   1  30   4      168.21      249.63    216.63 o 
   2  30   4      798.08      805.84    260.58 o 
   3  30   4     3442.62     3599.60    427.77 o 
   4  30   4      489.10      595.13    237.31 o 
   5  30   4     1640.03     1785.21    318.92 o 
  -5  31   4     7417.04     7271.03    575.78 o 
  -4  31   4      818.68      862.25    263.77 o 
  -3  31   4      881.54     1091.83    272.65 o 
  -2  31   4     1499.48     1678.64    314.80 o 
  -1  31   4      660.34      694.99    285.29 o 
   0  31   4      637.20      639.11    242.76 o 
   1  31   4     1847.80     2225.63    349.32 o 
   2  31   4      716.06      681.27    251.66 o 
   3  31   4     1598.26     1526.76    311.87 o 
  -3  32   4     1125.76     1329.79    291.75 o 
  -2  32   4      584.93      573.02    253.92 o 
  -1  32   4      328.72      441.76    236.46 o 
   0  32   4     1251.09     1368.41    304.21 o 
   1  32   4        9.21        4.48    426.11 o 
 -18   1   5       20.49      197.45    176.18 o 
 -17   1   5     1680.27     1790.81    242.66 o 
 -16   1   5       11.49      107.44    142.40 o 
 -15   1   5     4553.29     4260.31    325.33 o 
 -14   1   5      185.17      268.42    132.82 o 
 -13   1   5    10159.84    10397.80    424.35 o 
 -12   1   5      283.71      526.64    193.24 o 
 -11   1   5    38936.04    35466.75   1218.98 o 
 -10   1   5    10845.83    10892.86    380.57 o 
  -8   1   5    80450.03    88444.26   3008.36 o 
  -4   1   5    86110.48    95034.00   1949.85 o 
  -3   1   5    11090.78    11038.52    252.23 o 
  -2   1   5    22359.44    22879.26    577.45 o 
  -1   1   5     2778.93     2325.74    119.50 o 
   0   1   5    28099.54    27931.14    528.08 o 
   3   1   5    11788.72    12297.37    351.28 o 
   4   1   5    62043.41    70424.88   1684.06 o 
   5   1   5    20440.28    20960.77    456.45 o 
   6   1   5    13705.92    14520.63    760.00 o 
  10   1   5    10163.80     9589.93    559.86 o 
  12   1   5     1841.74     1990.83    345.76 o 
  14   1   5       30.24      275.74    256.00 o 
  15   1   5     1820.05     1836.69    444.67 o 
 -18   2   5      819.42      828.20    210.58 o 
 -17   2   5       90.86      287.89    167.92 o 
 -16   2   5      753.42      672.31    177.68 o 
 -15   2   5       55.93      102.39    132.54 o 
 -14   2   5      419.33      475.05    148.37 o 
 -13   2   5      228.79      308.36    134.32 o 
 -12   2   5     8997.54     8370.81    432.17 o 
 -11   2   5      439.03      799.97    148.79 o 
 -10   2   5    16003.28    16340.68    489.51 o 
  -8   2   5     4448.81     5012.58    191.65 o 
  -4   2   5    17480.99    18694.62    358.39 o 
  -3   2   5     2726.44     2763.35    104.34 o 
  -2   2   5    15666.87    15902.53    285.04 o 
  -1   2   5     6139.14     7829.34    485.61 o 
   0   2   5     1339.46     1614.57     77.35 o 
   1   2   5    24482.56    25652.49    640.52 o 
   2   2   5    10033.91    11428.21    366.58 o 
   3   2   5     2366.41     2560.46    165.74 o 
   6   2   5     2986.61     2841.68    167.15 o 
   8   2   5     8516.54     7550.52    481.17 o 
  10   2   5     9693.64    11109.47   1321.50 o 
  11   2   5     2845.85     3330.53    396.18 o 
  13   2   5      656.52      850.75    280.95 o 
  14   2   5      187.24      301.19    256.58 o 
  15   2   5     1098.37     1171.47    350.10 o 
 -18   3   5       93.23       73.22    194.69 o 
 -17   3   5     3550.73     3384.86    319.22 o 
 -16   3   5      215.15      428.47    167.17 o 
 -15   3   5     8851.56     8869.00    431.26 o 
 -14   3   5     5900.78     5983.77    353.56 o 
 -13   3   5     1347.65     1568.02    203.25 o 
 -12   3   5     4568.05     4484.79    289.33 o 
 -11   3   5     2536.46     2527.93    209.60 o 
 -10   3   5     2223.58     2406.87    198.67 o 
  -9   3   5     4258.00     4554.03    195.33 o 
  -8   3   5    12714.06    12858.81    345.65 o 
  -3   3   5    29848.65    28706.05    724.37 o 
   0   3   5    55710.13    57473.73    969.14 o 
   3   3   5    12181.74    11709.35    362.94 o 
   4   3   5     4338.64     3918.77    484.97 o 
   8   3   5    13907.78    13913.42    480.05 o 
   9   3   5     6995.04     6327.17    317.61 o 
  10   3   5     1512.04     1534.20    236.77 o 
  11   3   5     7032.39     6020.19    950.42 o 
  13   3   5       22.89      391.28    293.22 o 
  14   3   5     4497.40     4880.07    548.82 o 
  15   3   5     3712.02     5028.07    736.65 o 
 -17   4   5      392.73      560.13    205.50 o 
 -16   4   5       66.85      208.54    154.36 o 
 -15   4   5       27.03      245.01    138.94 o 
 -14   4   5      711.30     1169.65    188.34 o 
 -13   4   5    26394.11    25910.36    736.84 o 
 -12   4   5     5548.62     6225.08    326.27 o 
  -9   4   5     7199.48     7166.14    256.60 o 
  -8   4   5        5.97       47.07     76.68 o 
  -5   4   5     4849.09     4828.29    149.64 o 
  -2   4   5     4357.23     4472.92    127.05 o 
   0   4   5    62877.57    65435.16   1040.29 o 
   2   4   5     3512.52     4093.96    135.46 o 
   5   4   5     4111.90     4694.33    170.53 o 
   8   4   5      111.83      560.33    141.71 o 
   9   4   5     7614.06     7370.51    362.45 o 
  11   4   5     5877.73     5696.74    495.86 o 
  12   4   5     3388.05     4134.32    496.42 o 
  14   4   5     1443.70     1715.69    353.71 o 
  15   4   5      156.83      198.80    272.94 o 
 -17   5   5     1867.12     2142.10    270.60 o 
 -16   5   5      353.42      529.81    203.11 o 
 -15   5   5      820.39      808.67    179.55 o 
 -14   5   5    11328.06    10854.83    451.05 o 
 -13   5   5     6684.70     8161.41    701.62 o 
 -12   5   5    16124.85    16016.66    512.12 o 
 -11   5   5    20173.46    20986.32    613.51 o 
 -10   5   5     2766.76     2549.15    208.01 o 
  -9   5   5     8446.39     7720.58    343.08 o 
  -8   5   5       13.43       93.43    130.59 o 
  -6   5   5     6394.79     7367.77    206.36 o 
  -5   5   5    20213.09    22366.29    762.57 o 
  -4   5   5    13307.61    13413.46    285.25 o 
   0   5   5     7146.06     7800.88    192.36 o 
   4   5   5    14461.81    13420.48    312.83 o 
   7   5   5    20382.40    19374.14    734.93 o 
   8   5   5     1616.55     1610.63    201.08 o 
  12   5   5    11567.59    11204.67    690.52 o 
  13   5   5     7387.60     7532.80    623.81 o 
  15   5   5      528.29      875.64    316.12 o 
 -17   6   5     1333.09     1318.40    231.39 o 
 -16   6   5     5005.55     4848.73    367.36 o 
 -15   6   5     1545.25     1537.55    233.01 o 
 -14   6   5     3323.13     3659.44    337.29 o 
 -12   6   5       21.34      379.01    128.52 o 
 -11   6   5       66.74      185.57    111.65 o 
  -8   6   5    10818.62    11166.84    432.77 o 
  -7   6   5    22655.92    23749.88    604.42 o 
  -2   6   5     5981.33     5532.48    243.61 o 
  -1   6   5     3391.80     3825.25    127.08 o 
   0   6   5    46145.88    45507.00    806.05 o 
   3   6   5     5531.36     5118.13    166.84 o 
   6   6   5    63144.65    68796.73   2977.78 o 
   7   6   5    32311.51    29774.05   1012.73 o 
   8   6   5     4168.72     5415.17    482.10 o 
  11   6   5      149.60      445.03    220.03 o 
  12   6   5      482.56      578.94    243.97 o 
  14   6   5      347.10      838.27    403.43 o 
 -17   7   5     1784.22     1579.38    251.85 o 
 -16   7   5    11228.59    10368.60    483.69 o 
 -15   7   5     6033.86     6141.03    444.00 o 
 -14   7   5      263.39      390.60    151.60 o 
 -13   7   5     9042.45     8550.06    393.50 o 
 -12   7   5     5595.10     6022.14    326.67 o 
 -10   7   5     4874.22     4876.32    248.78 o 
  -5   7   5      889.69      954.80     80.77 o 
  -4   7   5     2718.30     2765.07    151.33 o 
  -3   7   5     1569.24     1781.86    103.26 o 
  -2   7   5    22991.59    24867.93    508.37 o 
   0   7   5      394.40      293.13     51.89 o 
   2   7   5    28619.80    27222.61    499.73 o 
   3   7   5     1720.15     1706.41    108.64 o 
   4   7   5     2041.92     1677.23    112.32 o 
   5   7   5     1097.11      926.78    100.28 o 
   6   7   5    20310.06    19892.99    451.12 o 
  14   7   5      900.52      947.61    302.17 o 
 -17   8   5      536.98      667.31    223.27 o 
 -16   8   5      282.64      558.34    188.81 o 
 -15   8   5     2267.19     2511.64    276.35 o 
 -14   8   5       76.91      152.45    139.39 o 
 -13   8   5      971.76      970.77    183.81 o 
 -11   8   5     1128.64     1810.00    294.65 o 
 -10   8   5    26603.68    25432.73    591.78 o 
  -8   8   5     8953.29     8766.05    262.05 o 
  -7   8   5    17895.50    17941.33    574.19 o 
  -6   8   5    15538.65    14232.50    361.18 o 
  -5   8   5     5150.93     4649.72    158.10 o 
   0   8   5     2603.38     3071.15    122.53 o 
   6   8   5    10408.32     9581.31    345.04 o 
   7   8   5     5629.90     5435.07    330.83 o 
   8   8   5    12622.55    11492.35    427.19 o 
  10   8   5    19826.37    19382.81    777.34 o 
  11   8   5     8248.58     8155.20   1091.82 o 
  13   8   5     2027.05     2446.39    402.48 o 
  14   8   5      479.42      164.83    255.92 o 
 -17   9   5     1748.66     1792.77    295.71 o 
 -16   9   5        2.77       86.34    176.97 o 
 -15   9   5      292.91      452.82    173.68 o 
 -14   9   5     1765.91     1813.43    233.29 o 
 -13   9   5     7088.25     7213.19    371.98 o 
 -12   9   5     3097.06     3341.23    257.32 o 
 -11   9   5    60181.96    61996.77   1344.52 o 
 -10   9   5     6506.39     6138.57    261.81 o 
  -9   9   5     9747.23     9388.16    316.70 o 
  -3   9   5     3986.70     3583.36    173.59 o 
   0   9   5    15779.41    17254.72    356.13 o 
   3   9   5     4245.14     3781.22    158.86 o 
   4   9   5    19762.23    18434.57    409.03 o 
   9   9   5     8412.14     8110.95    392.70 o 
  10   9   5     8497.45     8605.21    693.44 o 
  12   9   5     7196.48     6565.05    527.97 o 
  13   9   5     5817.18     6569.96    601.36 o 
  14   9   5        5.12      371.41    263.99 o 
 -17  10   5      788.01      959.46    244.71 o 
 -16  10   5     1510.45     1609.16    272.60 o 
 -15  10   5      769.05      827.43    210.54 o 
 -14  10   5     4357.98     4460.65    332.25 o 
 -13  10   5    11602.88    10626.31    487.06 o 
 -12  10   5     3941.29     3862.63    283.50 o 
 -11  10   5     4996.71     5135.80    296.20 o 
  -9  10   5     7981.31     7595.03    287.24 o 
  -8  10   5     8630.47     9049.48    382.09 o 
   0  10   5    35193.94    37037.70    717.68 o 
   5  10   5     6911.04     5777.71    658.99 o 
   6  10   5     4978.47     4317.18    205.46 o 
   9  10   5     8512.55     8419.29    394.30 o 
 -17  11   5      574.59      808.07    244.93 o 
 -16  11   5      791.81      843.08    225.40 o 
 -15  11   5     2975.10     3082.95    339.26 o 
 -14  11   5     8900.92     8086.17    518.96 o 
 -13  11   5      527.75     1461.78    229.46 o 
 -11  11   5      937.17     1177.07    173.98 o 
 -10  11   5     2638.09     2585.13    200.03 o 
  -9  11   5     1862.13     1857.44    162.67 o 
  -7  11   5     6042.80     5404.38    667.95 o 
  -6  11   5     3164.18     3359.37    163.23 o 
  -4  11   5     1439.77     3908.78    413.09 o 
   0  11   5    30403.02    29507.80    609.59 o 
   4  11   5    12082.30    11383.16    450.09 o 
   6  11   5     6012.87     5952.05    337.12 o 
   9  11   5     2654.33     2732.49    284.47 o 
  11  11   5      774.65      923.79    252.46 o 
  13  11   5     2953.61     2706.65    409.81 o 
 -16  12   5     1120.06     1384.03    262.23 o 
 -15  12   5      722.20      725.10    213.57 o 
 -14  12   5     2942.01     3081.06    315.44 o 
 -13  12   5    10026.08     9231.35    532.19 o 
 -12  12   5    13175.96    14495.67    751.75 o 
 -11  12   5     1763.12     1997.28    234.89 o 
  -9  12   5     3193.81     3261.48    206.41 o 
  -7  12   5     1162.77     1174.35    112.42 o 
  -5  12   5      886.11      898.93    196.79 o 
  -1  12   5     2483.04     2292.70    133.31 o 
   0  12   5     3179.71     3060.72    157.50 o 
   1  12   5     1991.48     2079.90    125.34 o 
   2  12   5     1587.28     2329.24    234.50 o 
   4  12   5     3604.77     3322.10    181.21 o 
   5  12   5     3910.84     4244.70    290.18 o 
   7  12   5      118.43      238.96    135.18 o 
  11  12   5     4804.22     4518.46    453.00 o 
  12  12   5     6438.83     6684.10    809.85 o 
  14  12   5     2244.20     2272.55    399.88 o 
 -16  13   5     1515.25     1361.99    264.90 o 
 -15  13   5     1393.45     1525.17    269.57 o 
 -14  13   5        7.38       37.13    155.99 o 
 -13  13   5     3556.59     3565.51    327.62 o 
 -12  13   5     2078.72     1910.54    248.40 o 
 -11  13   5      128.41      277.56    136.73 o 
 -10  13   5      228.80      215.60    113.21 o 
  -9  13   5    13246.66    12395.11    598.17 o 
  -8  13   5     2475.46     2426.89    177.95 o 
  -6  13   5      597.39      466.38     93.77 o 
  -3  13   5     2932.78     3102.29    281.79 o 
   0  13   5    10082.25    10510.51    306.42 o 
   1  13   5     1008.06     1408.81    108.34 o 
   2  13   5    14327.43    13042.23    330.73 o 
   4  13   5     3547.81     4543.54    481.36 o 
   5  13   5    17036.58    15654.96    575.89 o 
   6  13   5      360.28      373.05    106.64 o 
   8  13   5       75.46      292.71    340.37 o 
  10  13   5        9.77      377.86    170.38 o 
  11  13   5       14.71      167.27    203.10 o 
  12  13   5      818.91     1131.07    297.13 o 
  13  13   5      435.49      499.54    373.55 o 
 -16  14   5      765.97     1063.89    248.50 o 
 -15  14   5     8170.97     8165.30    481.92 o 
 -14  14   5     3234.65     3342.19    338.41 o 
 -13  14   5     1827.64     1694.02    243.43 o 
 -12  14   5     5800.99     5746.33    374.78 o 
 -11  14   5     2630.54     2320.34    232.08 o 
 -10  14   5    12229.43    12080.08    437.27 o 
  -6  14   5      217.27      279.28     84.53 o 
  -1  14   5     1864.31     2142.19    140.51 o 
   0  14   5      825.95      931.97    108.26 o 
   1  14   5     1371.94     1854.54    146.62 o 
   2  14   5     2032.42     2254.53    143.82 o 
   3  14   5     3564.05     3662.54    190.55 o 
   4  14   5     3302.93     3349.26    189.31 o 
   6  14   5      439.51      556.50    118.31 o 
  10  14   5     9872.31    10535.53    535.32 o 
  12  14   5     5529.71     5617.34    528.80 o 
  13  14   5     1071.27     1051.23    302.20 o 
 -16  15   5     1265.70     1185.93    289.16 o 
 -15  15   5      203.82      530.61    218.43 o 
 -14  15   5     9734.39     9340.75    548.92 o 
 -13  15   5      868.14     1102.14    240.22 o 
 -12  15   5     1006.13     1301.09    217.36 o 
 -11  15   5     2568.71     2581.27    232.76 o 
 -10  15   5     3192.48     3121.79    251.01 o 
  -8  15   5     3058.32     3053.97    203.16 o 
  -7  15   5     4423.83     4304.48    227.21 o 
  -5  15   5      735.71      803.18    136.61 o 
  -4  15   5      687.22      847.38    129.94 o 
  -3  15   5        3.24      104.33     80.36 o 
   0  15   5    13047.11    12879.74    363.04 o 
   1  15   5     5554.48     5793.68    492.77 o 
   2  15   5     4280.26     4133.50    209.70 o 
   3  15   5      194.37      213.61     81.53 o 
   4  15   5      764.96      741.63    118.80 o 
   5  15   5      274.62      551.63    113.10 o 
   6  15   5    24693.34    23281.87    550.36 o 
   7  15   5     4582.82     4790.58    249.30 o 
   8  15   5     1227.71     1380.38    191.02 o 
   9  15   5     8693.01     7302.35    942.74 o 
  10  15   5     2091.92     2445.10    307.84 o 
  12  15   5     1433.42     1674.86    327.49 o 
  13  15   5     1928.41     1911.68    372.78 o 
 -15  16   5       45.68      226.67    210.65 o 
 -14  16   5     4606.94     5139.02    459.42 o 
 -13  16   5     4126.91     4291.32    413.39 o 
 -12  16   5     5471.12     5268.82    424.34 o 
 -11  16   5     1981.58     2251.58    259.64 o 
 -10  16   5     3450.77     3529.33    299.66 o 
  -4  16   5       32.47      155.15    224.25 o 
  -2  16   5      652.71      780.50    129.87 o 
  -1  16   5    13688.16    16315.97   1437.10 o 
   0  16   5    11249.08    10750.89    329.99 o 
   1  16   5    45745.48    41934.23   1444.87 o 
   2  16   5        5.39      -56.10     73.63 o 
   4  16   5     2190.73     2170.10    186.58 o 
   7  16   5     4079.79     4994.28    425.16 o 
   9  16   5     8575.68     7600.17   1000.33 o 
  11  16   5      632.38     1100.05    275.04 o 
  12  16   5       25.77     1000.97    573.58 o 
  13  16   5      139.54      609.21    403.95 o 
 -15  17   5     3899.80     3532.32    416.60 o 
 -14  17   5      115.75      504.71    226.81 o 
 -13  17   5      185.15      201.00    182.44 o 
 -12  17   5        5.35      -84.93    177.24 o 
 -11  17   5       31.03       41.13    133.93 o 
 -10  17   5    14978.48    15657.72    779.36 o 
  -9  17   5      181.42      180.55    123.31 o 
  -8  17   5      662.10      774.48    372.36 o 
  -5  17   5     1459.11     1417.46    171.98 o 
  -4  17   5     4534.74     4340.24    250.71 o 
  -3  17   5    20000.31    19485.72    571.90 o 
  -2  17   5     3372.54     3209.31    224.67 o 
  -1  17   5      531.94      628.28    126.09 o 
   0  17   5      224.69      311.15     92.40 o 
   1  17   5      146.86      258.26     94.51 o 
   3  17   5    24778.24    22863.62    557.29 o 
   4  17   5     4643.32     4351.92    240.87 o 
   5  17   5      835.99     1179.72    155.97 o 
   8  17   5     2302.02     2292.17    219.59 o 
   9  17   5      781.12     1379.82    281.13 o 
  11  17   5      139.18      278.88    271.76 o 
  12  17   5     1177.56     1195.77    379.01 o 
 -15  18   5     1544.25     1536.24    311.35 o 
 -14  18   5       10.57      217.94    210.58 o 
 -13  18   5     1145.89     1392.62    273.97 o 
 -12  18   5     7506.45     7417.84    491.13 o 
 -11  18   5     4833.24     4794.56    349.20 o 
 -10  18   5     7959.44     8073.55    420.15 o 
  -8  18   5       16.38      167.58    118.74 o 
  -7  18   5      422.63      475.41    129.40 o 
  -6  18   5     4581.32     4354.28    332.60 o 
  -2  18   5    19700.44    18997.00    590.03 o 
   0  18   5     5504.58     5423.45    281.53 o 
   2  18   5    27677.18    25824.72    588.33 o 
   3  18   5    17136.32    16348.64    858.34 o 
   4  18   5     8256.29    12299.80   1073.87 o 
   6  18   5      576.85      906.92    407.23 o 
   7  18   5      740.07      900.30    159.01 o 
   8  18   5      738.77     1032.08    166.09 o 
  11  18   5     3822.58     4266.94    536.30 o 
 -14  19   5      560.17      802.14    250.78 o 
 -13  19   5      613.51      674.10    229.47 o 
 -12  19   5        2.13      120.76    177.00 o 
 -11  19   5     4939.39     5070.59    370.24 o 
 -10  19   5     2949.09     3284.55    310.31 o 
  -9  19   5     1474.53     1674.57    226.65 o 
  -7  19   5     5753.58     4545.45    733.21 o 
  -6  19   5    11355.40    10140.48    542.10 o 
  -1  19   5     5230.70     5357.77    319.44 o 
   0  19   5        3.49       40.43     99.62 o 
   2  19   5     5640.98     7762.38    529.11 o 
   7  19   5     1681.42     1973.90    208.00 o 
   8  19   5    10308.48     8112.97    803.59 o 
   9  19   5      174.92      440.71    249.73 o 
  11  19   5     4203.69     4242.24    455.75 o 
  12  19   5     1649.03     2578.79    577.36 o 
 -14  20   5     7756.07     8032.45    581.18 o 
 -13  20   5     2508.50     2541.99    348.26 o 
 -12  20   5       96.01       14.81    177.58 o 
 -11  20   5        9.13      329.78    166.03 o 
 -10  20   5     2322.45     2426.44    277.55 o 
  -7  20   5    24968.91    23535.02    671.30 o 
  -6  20   5     6169.88     5760.94    449.48 o 
  -4  20   5     1653.78     1463.69    184.90 o 
   0  20   5    24878.34    23562.87    656.07 o 
   2  20   5     5445.45     5855.53    309.29 o 
   3  20   5     8691.20     7379.76    784.71 o 
   4  20   5        1.16      125.24    139.28 o 
   6  20   5     1273.71     1576.69    256.62 o 
   7  20   5    22703.39    22357.67    633.65 o 
  10  20   5     3799.14     3749.50    423.16 o 
  11  20   5      216.74      254.21    294.94 o 
 -14  21   5     7778.70     7995.92    640.21 o 
 -13  21   5      104.38      689.65    237.95 o 
 -12  21   5     1315.23     1522.62    283.87 o 
 -11  21   5     9244.15     9212.84    475.48 o 
 -10  21   5     1018.69     1126.43    219.32 o 
  -9  21   5      267.68      395.94    156.80 o 
  -7  21   5     9240.94     8655.21    377.92 o 
  -5  21   5     5198.24     5319.68    340.41 o 
  -3  21   5      543.43      584.15    138.64 o 
  -2  21   5    12335.40    12918.22    480.76 o 
  -1  21   5    13028.72    12336.30    427.51 o 
   0  21   5     9716.12     9496.84    390.82 o 
   1  21   5     8132.51     8580.27    388.29 o 
   2  21   5    16034.87    15871.92    516.33 o 
   3  21   5        0.74       31.07    107.59 o 
   4  21   5     3620.20     3929.67    284.14 o 
   6  21   5     1570.49     2827.97   1116.45 o 
   7  21   5     6208.92     6594.38    339.10 o 
   9  21   5      876.92     1268.04    274.18 o 
  10  21   5      810.12      798.43    261.84 o 
 -13  22   5     5164.78     5015.08    471.96 o 
 -12  22   5    14042.13    13305.82    670.42 o 
 -11  22   5     1434.43     1895.47    267.65 o 
 -10  22   5     8594.73     8687.91    459.71 o 
  -9  22   5     6649.08     6871.15    406.41 o 
  -8  22   5      800.27      954.61    189.49 o 
  -7  22   5        1.66       61.98    113.19 o 
  -6  22   5      674.22      721.68    213.68 o 
  -4  22   5     7092.09     6470.94    465.98 o 
  -2  22   5      627.20      758.94    151.94 o 
  -1  22   5     4645.41     4568.47    283.17 o 
   0  22   5     4185.05     4186.64    313.24 o 
   1  22   5     3889.43     3824.01    278.03 o 
   2  22   5      150.83      112.46    116.10 o 
   6  22   5     2783.09     2513.78    256.57 o 
   7  22   5       35.28       80.28    141.70 o 
   8  22   5     1766.54     1845.08    290.70 o 
 -13  23   5       16.77      259.54    218.86 o 
 -12  23   5      781.52      999.89    256.25 o 
 -11  23   5     3978.45     4651.27    395.06 o 
 -10  23   5     9951.63     9711.15    490.55 o 
  -9  23   5       27.15      125.60    152.13 o 
  -8  23   5      171.16      354.14    175.23 o 
  -7  23   5     3015.14     2907.87    265.84 o 
  -6  23   5      389.81      586.39    149.88 o 
  -5  23   5      402.81      462.10    137.51 o 
  -4  23   5     3898.61     3961.56    289.05 o 
  -2  23   5     5542.29     5469.61    325.73 o 
  -1  23   5     6646.55     6446.61    423.22 o 
   0  23   5     5083.95     5108.85    350.39 o 
   2  23   5     6379.68     6568.24    342.48 o 
   3  23   5     3188.84     3001.93    268.96 o 
   4  23   5     1430.67     1932.19    539.67 o 
   5  23   5        5.80      153.26    143.41 o 
   6  23   5      115.33      253.39    161.41 o 
   7  23   5        8.02      265.06    254.38 o 
   8  23   5     3714.21     3777.56    597.56 o 
   9  23   5      719.79     1354.77    625.08 o 
 -12  24   5      116.29      351.59    241.09 o 
 -11  24   5     1948.40     2357.94    335.13 o 
 -10  24   5      274.96      513.27    210.40 o 
  -9  24   5     3054.76     3082.14    359.31 o 
  -8  24   5     4064.81     4108.45    393.71 o 
  -7  24   5      936.55     1373.97    387.61 o 
  -6  24   5     6003.73     5752.73    491.53 o 
  -5  24   5       88.75      133.39    136.91 o 
  -4  24   5      969.84     1050.13    252.52 o 
  -3  24   5     1607.68     1627.23    237.90 o 
  -2  24   5     1187.21     1231.01    233.02 o 
   0  24   5     6915.08     6977.23    413.57 o 
   1  24   5    15878.18    14246.73   1474.42 o 
   2  24   5     3551.22     3443.06    317.51 o 
   3  24   5     3014.09     2987.60    303.41 o 
   4  24   5     4080.13     3855.77    425.16 o 
   5  24   5       11.02       94.31    151.78 o 
   7  24   5     5072.56     5226.08    428.63 o 
 -11  25   5     4266.93     4504.83    448.65 o 
 -10  25   5     3052.50     3199.89    375.27 o 
  -9  25   5     2427.44     2561.96    337.66 o 
  -8  25   5     1086.41     1105.58    241.35 o 
  -7  25   5      207.21      259.09    155.09 o 
  -6  25   5      131.85      325.16    198.65 o 
  -5  25   5     1845.62     1771.10    249.13 o 
  -4  25   5    10793.41    10083.55    611.83 o 
  -3  25   5     8230.64     6910.78    519.27 o 
  -1  25   5     1736.28     1538.26    234.42 o 
   0  25   5      514.65      651.06    188.23 o 
   1  25   5        2.12       88.91    162.05 o 
   3  25   5     2606.85     3006.85    382.20 o 
   4  25   5     6245.71     6033.95    453.61 o 
   5  25   5      202.83      506.55    177.68 o 
   6  25   5     1213.28     1422.68    271.69 o 
   7  25   5        3.39      353.74    205.92 o 
   8  25   5      920.05     1481.13    621.56 o 
 -11  26   5      965.12     1078.72    262.95 o 
 -10  26   5     7775.86     7971.27    537.50 o 
  -9  26   5     1201.45     1219.15    263.51 o 
  -8  26   5     1687.89     1646.30    281.96 o 
  -7  26   5       16.37       33.10    148.98 o 
  -6  26   5     1737.81     1719.01    257.30 o 
  -5  26   5     1294.60     1259.42    284.32 o 
  -4  26   5     5863.31     6151.45    414.87 o 
  -3  26   5    12201.52    11335.85    583.29 o 
  -2  26   5       86.84      325.08    153.51 o 
  -1  26   5     6961.37     6957.86    487.65 o 
   0  26   5      102.80      239.73    150.49 o 
   2  26   5     1332.26     1366.34    239.70 o 
   3  26   5     7007.86     6813.20    439.41 o 
   5  26   5     3509.75     3646.37    390.53 o 
   6  26   5     2547.49     2384.43    335.12 o 
   7  26   5      163.40      348.69    212.21 o 
   8  26   5     1223.85     1747.29    668.91 o 
 -10  27   5     1515.54     1558.13    341.13 o 
  -9  27   5      515.48      748.06    232.01 o 
  -8  27   5     2618.99     2763.72    357.75 o 
  -7  27   5     2187.55     2396.08    291.00 o 
  -5  27   5        9.91       95.41    148.91 o 
  -4  27   5       65.69      200.76    153.10 o 
  -3  27   5     4052.60     4077.99    361.41 o 
  -1  27   5     4442.29     4861.59    510.82 o 
   0  27   5     1659.48     1652.21    258.72 o 
   1  27   5     8821.65     8781.30    547.99 o 
   2  27   5     4777.04     4450.37    381.11 o 
   3  27   5     3923.45     4209.29    418.82 o 
   4  27   5      922.08     1112.28    256.62 o 
   5  27   5      471.25      616.08    231.73 o 
   6  27   5     6785.73     6557.65    515.24 o 
   7  27   5      418.13      981.40    260.46 o 
  -9  28   5     3197.30     3266.29    393.58 o 
  -8  28   5     2283.32     2588.50    352.22 o 
  -7  28   5      416.16      577.43    199.90 o 
  -6  28   5      781.95     1037.27    216.37 o 
  -5  28   5      760.74     1041.26    220.58 o 
  -4  28   5     3478.47     3539.82    354.62 o 
  -2  28   5     4301.07     4460.13    390.61 o 
   0  28   5     2766.55     3078.33    334.80 o 
   1  28   5     6097.70     6606.86    517.01 o 
   3  28   5     5012.05     5345.60    470.34 o 
   4  28   5     1455.46     1961.18    324.61 o 
   5  28   5     4602.74     4334.18    613.60 o 
   6  28   5        8.94      556.06    228.29 o 
  -8  29   5      310.67      523.96    219.07 o 
  -7  29   5     1056.08     1297.08    278.76 o 
  -6  29   5     7010.80     6716.85    463.96 o 
  -5  29   5     1763.43     1741.67    270.05 o 
  -4  29   5     2804.72     3156.48    341.81 o 
  -2  29   5     2661.32     2671.37    369.32 o 
  -1  29   5      535.38      878.38    245.61 o 
   0  29   5     1296.85     1405.98    290.53 o 
   1  29   5     1769.06     2068.17    336.89 o 
   2  29   5       23.03      281.51    214.64 o 
   3  29   5     5970.09     6696.05    633.24 o 
   4  29   5      492.01      543.02    325.21 o 
   5  29   5       31.65      269.16    210.16 o 
  -7  30   5     3946.50     4235.36    442.92 o 
  -6  30   5     1691.53     1911.75    287.48 o 
  -5  30   5    11417.61    10360.62    541.11 o 
  -4  30   5      689.65      711.27    240.51 o 
  -3  30   5     4229.96     4049.25    440.61 o 
  -2  30   5     1185.43     1376.01    299.62 o 
  -1  30   5     1946.24     1884.36    333.05 o 
   0  30   5      480.91      610.95    248.30 o 
   1  30   5     4459.67     4172.56    447.36 o 
   2  30   5     1594.61     1895.85    329.35 o 
   3  30   5     1065.63     1215.30    569.74 o 
   4  30   5       50.05      305.05    222.50 o 
  -5  31   5     4686.66     5028.75    494.69 o 
  -4  31   5     2168.13     2183.81    353.46 o 
  -3  31   5       40.40      118.94    206.84 o 
  -2  31   5     1533.38     1921.05    327.55 o 
  -1  31   5      204.08      307.11    219.91 o 
   0  31   5        5.25      256.33    213.79 o 
   1  31   5      706.73      855.96    260.91 o 
   2  31   5      235.19      406.84    240.73 o 
 -18   0   6     3796.02     3588.42    644.75 o 
 -17   0   6       40.64      128.21    218.46 o 
 -16   0   6    13645.22    12541.79    734.32 o 
 -15   0   6    13865.18    12341.00    704.92 o 
 -12   0   6     8555.80     8009.39    500.05 o 
 -11   0   6     9075.18     8652.29    486.50 o 
  -8   0   6     7184.12     9884.12    475.37 o 
  -7   0   6   283013.22   313010.97   6688.85 o 
  -5   0   6    27810.75    27978.89    696.02 o 
  -3   0   6     2194.54     2184.55    130.08 o 
  -1   0   6   175125.38   186966.13   4737.91 o 
   0   0   6    46519.91    44910.98   1045.66 o 
   2   0   6       35.97      639.04    135.68 o 
   5   0   6    22430.73    22751.79    941.92 o 
   8   0   6     4544.61     5728.12   1107.81 o 
  11   0   6     3821.71     5251.79   1005.44 o 
  14   0   6     7429.39     7556.67   1342.30 o 
 -18   1   6     6190.11     6183.07    426.48 o 
 -17   1   6     3334.37     2731.01    289.52 o 
 -16   1   6      929.60     1037.67    195.51 o 
 -15   1   6       70.18      451.79    156.04 o 
 -14   1   6     6140.88     5643.31    345.58 o 
 -13   1   6     3031.71     2864.47    254.57 o 
 -12   1   6      467.98      538.13    194.13 o 
 -11   1   6     4852.13     4007.41    433.41 o 
 -10   1   6      797.70     1340.49    157.50 o 
  -9   1   6     2171.83     2662.08    196.96 o 
  -4   1   6    60002.98    71713.79   1634.14 o 
  -3   1   6     6290.29     7411.61    183.15 o 
  -2   1   6    17095.60    17119.66    326.27 o 
   0   1   6     8395.43     8528.13    194.66 o 
   9   1   6     1991.09     2074.46    229.04 o 
  10   1   6      673.83     1355.62    275.48 o 
  12   1   6     3600.00     3989.05    463.36 o 
 -18   2   6      309.22      687.53    193.85 o 
 -17   2   6     5042.28     5395.78    386.63 o 
 -16   2   6      739.59      922.69    198.17 o 
 -15   2   6      243.99      488.62    153.57 o 
 -14   2   6     7955.37     7553.71    375.13 o 
 -13   2   6     3035.74     3136.92    262.86 o 
 -12   2   6      496.64      640.57    244.19 o 
  -8   2   6      224.44      863.57     96.37 o 
  -7   2   6      221.46      589.70     85.61 o 
  -6   2   6    35247.71    36792.38    936.71 o 
  -5   2   6    55699.79    59854.80   1078.33 o 
  -3   2   6    96199.86   104114.24   1615.55 o 
  -2   2   6     2619.57     2537.05    109.50 o 
   0   2   6     2626.49     2829.46    104.56 o 
   1   2   6    45261.99    48835.89   2078.27 o 
   2   2   6     2009.02     2614.83    163.31 o 
   7   2   6     1316.26     1254.85    175.80 o 
   8   2   6       49.96       49.48    112.09 o 
   9   2   6     2381.43     2627.58    248.96 o 
  12   2   6     4333.60     4165.33    464.45 o 
  13   2   6     3866.69     3426.76    455.34 o 
 -18   3   6     4780.12     5261.73    399.80 o 
 -17   3   6     9013.57     7759.91    429.86 o 
 -16   3   6      658.99      917.31    191.39 o 
 -15   3   6      162.33      358.11    148.31 o 
 -14   3   6     3238.38     3379.64    288.11 o 
 -13   3   6      433.54      707.02    301.06 o 
 -12   3   6    16186.16    16339.86    753.20 o 
 -10   3   6    10538.51     9926.44    517.13 o 
  -7   3   6    24727.97    28062.58    597.57 o 
  -4   3   6    35404.13    37583.58    633.84 o 
  -3   3   6    10641.07    11004.91    245.85 o 
  -1   3   6    54769.34    57889.36    924.16 o 
   0   3   6     8467.68     9142.38    211.69 o 
   1   3   6    54698.81    56295.05    928.93 o 
   4   3   6    34294.29    34948.12    726.67 o 
   6   3   6     2405.10     2358.02    135.16 o 
  13   3   6     4049.74     4598.91    516.59 o 
  14   3   6      387.14     1026.56    627.64 o 
 -18   4   6    10590.58    10011.89    755.33 o 
 -17   4   6        9.41      194.89    166.31 o 
 -16   4   6     7190.32     7229.16    411.97 o 
 -15   4   6    12120.23    11420.72    477.90 o 
 -13   4   6      508.69      489.22    139.24 o 
 -12   4   6    11608.24    12350.21    443.09 o 
 -11   4   6     5628.35     5547.50    283.84 o 
  -6   4   6    11025.23    11514.15    286.29 o 
  -5   4   6     3037.38     2788.83    155.58 o 
  -4   4   6     1411.69     1573.01     82.79 o 
  -3   4   6     1435.32     1431.80     84.22 o 
  -1   4   6     5670.91     5247.45    154.69 o 
   0   4   6    43659.05    43811.60    734.95 o 
   1   4   6     5138.81     5871.42    164.03 o 
   3   4   6     1807.20     1778.27    100.21 o 
   4   4   6      254.16      765.23    154.40 o 
   5   4   6     4974.39     4909.67    429.67 o 
   6   4   6    16711.19    15617.77    415.69 o 
  12   4   6     9824.63     9695.33    629.76 o 
  13   4   6     2258.87     2015.26    362.10 o 
  14   4   6     6984.84     6746.09    620.77 o 
 -18   5   6     2145.30     2208.39    289.61 o 
 -17   5   6       68.18      344.94    179.63 o 
 -16   5   6     1345.80     1495.53    255.86 o 
 -15   5   6     1648.34     1833.45    230.25 o 
 -14   5   6     2258.83     2227.74    244.12 o 
 -13   5   6      192.23      253.06    129.01 o 
 -12   5   6    12015.86    11734.22    630.55 o 
 -10   5   6     3113.96     3199.08    225.43 o 
  -9   5   6     1577.95     1578.04    133.48 o 
  -7   5   6     4386.54     4678.41    163.27 o 
   0   5   6      425.37      824.72     70.80 o 
   6   5   6     2292.55     2118.48    160.14 o 
   7   5   6     8746.41     7048.03    794.63 o 
   9   5   6     3411.23     3103.71    249.93 o 
  11   5   6     4887.02     5139.90    486.88 o 
  13   5   6       90.68      414.00    247.53 o 
  14   5   6      195.04      460.37    370.93 o 
 -17   6   6       54.12      123.65    172.35 o 
 -16   6   6     2811.77     2611.17    286.19 o 
 -15   6   6      308.06      435.44    176.91 o 
 -14   6   6     8540.69     8542.26    397.52 o 
 -13   6   6      181.86       73.08    114.88 o 
 -11   6   6     3933.12     4189.58    267.39 o 
  -9   6   6      187.95      317.07    131.83 o 
  -8   6   6    14754.47    14982.64    384.13 o 
  -1   6   6     2606.73     2517.00    102.19 o 
   0   6   6      416.01      515.01     62.21 o 
   3   6   6    14426.98    13142.44    307.25 o 
   6   6   6    17060.07    16714.34    602.47 o 
   9   6   6     1727.04     1846.62    228.41 o 
  11   6   6     2209.68     2696.28    384.81 o 
  13   6   6      427.03      475.49    267.49 o 
 -17   7   6     1427.07     1528.62    323.20 o 
 -16   7   6      326.62      368.73    174.47 o 
 -15   7   6      430.50      405.13    169.85 o 
 -14   7   6     2170.39     2122.98    247.35 o 
 -13   7   6     1073.82     1234.89    196.15 o 
 -11   7   6     5150.23     4785.98    310.72 o 
 -10   7   6     6732.05     6323.75    280.15 o 
  -9   7   6      555.99      624.60    115.99 o 
  -8   7   6    41534.44    46053.81   1218.45 o 
  -7   7   6     2320.28     2471.13    132.30 o 
  -5   7   6      737.74      697.80     71.49 o 
  -4   7   6     9481.31     9333.96    246.98 o 
  -2   7   6     5397.89     5726.45    235.70 o 
  -1   7   6      301.98      471.82     58.07 o 
   0   7   6    12203.64    11649.84    268.05 o 
   1   7   6      142.75      200.69     52.17 o 
   2   7   6    13831.13    12959.53    426.89 o 
   4   7   6     7847.32     7422.57    235.00 o 
   5   7   6       32.01       68.93    102.67 o 
   9   7   6      674.18     1016.29    190.25 o 
  10   7   6    10461.82     9961.74    552.24 o 
  13   7   6     1049.81     1179.48    307.78 o 
  14   7   6        5.03      213.28    321.65 o 
 -17   8   6       95.32      134.38    188.38 o 
 -16   8   6     4329.22     4065.02    374.67 o 
 -15   8   6        2.15      -74.29    135.94 o 
 -14   8   6     4596.23     4474.92    327.51 o 
 -13   8   6     6057.76     5632.63    341.37 o 
 -12   8   6     6751.73     6760.93    338.36 o 
  -9   8   6    11351.40    11016.26    476.36 o 
  -8   8   6      773.48     1004.85    103.26 o 
  -6   8   6      120.92      184.99     56.66 o 
  -4   8   6     4758.33     5081.66    190.19 o 
  -2   8   6     5011.82     4584.16    165.31 o 
   0   8   6        3.46       11.08     40.68 o 
   2   8   6     4520.96     4963.61    174.03 o 
   4   8   6     7916.92     7403.70    255.54 o 
   6   8   6      210.61      257.78     84.62 o 
   9   8   6     5335.17     5666.02    526.08 o 
  10   8   6     2794.08     3241.05    335.86 o 
  13   8   6     3578.43     4060.50    508.26 o 
  14   8   6     1774.98     1922.86    554.99 o 
 -17   9   6        2.27      190.21    196.52 o 
 -16   9   6     4789.76     4615.68    403.97 o 
 -15   9   6       24.70      121.92    155.39 o 
 -14   9   6     3693.97     3937.83    311.80 o 
 -13   9   6     1808.75     1748.87    221.46 o 
 -12   9   6      676.37      869.22    313.07 o 
 -11   9   6      162.76      170.67    112.40 o 
 -10   9   6     4653.62     4561.91    239.49 o 
  -9   9   6     3797.11     3775.66    212.17 o 
  -8   9   6    12647.54    12639.71    333.91 o 
  -7   9   6       70.62       92.40     58.70 o 
  -6   9   6     4488.92     3922.52    156.42 o 
  -5   9   6      380.79      461.15     78.57 o 
  -3   9   6        7.73       44.47     59.61 o 
   0   9   6    22158.83    22029.41    462.53 o 
   3   9   6       79.76      204.27     65.37 o 
   5   9   6        2.45      278.73     82.12 o 
   7   9   6      109.01      180.39    131.80 o 
   9   9   6     2753.25     2560.07    271.72 o 
  11   9   6      472.90      657.55    243.10 o 
  12   9   6     5245.91     5069.39    510.00 o 
  13   9   6        0.47      574.32    326.10 o 
  14   9   6     1248.74     1733.67    539.00 o 
 -17  10   6     1491.10     1676.67    288.09 o 
 -16  10   6     3291.12     3629.78    374.01 o 
 -15  10   6     3725.19     4171.37    377.51 o 
 -14  10   6       85.08       50.26    147.88 o 
 -13  10   6     2224.49     2582.52    292.08 o 
 -12  10   6       21.84      124.66    113.94 o 
 -11  10   6     8255.91     8372.91    359.89 o 
 -10  10   6     5106.92     4886.43    248.55 o 
  -9  10   6    28300.72    30354.69   1041.58 o 
  -8  10   6      248.90      498.04     85.79 o 
  -7  10   6    47267.70    49793.98    907.11 o 
  -6  10   6     1218.69     1137.71    113.77 o 
  -4  10   6     1190.16     1264.93    103.46 o 
   0  10   6    10431.38     9689.90    258.31 o 
   2  10   6    13125.68    13419.76    563.50 o 
   4  10   6      837.58      688.65    100.56 o 
   5  10   6    35113.13    34299.62    971.84 o 
   6  10   6       42.64      370.31     98.47 o 
   8  10   6     2043.92     2095.80    234.95 o 
  12  10   6      650.51     1133.23    289.27 o 
  13  10   6     4613.96     4641.22    515.39 o 
 -17  11   6        8.88      237.21    204.62 o 
 -16  11   6      144.66      448.53    205.92 o 
 -15  11   6     1063.32     1032.51    228.78 o 
 -14  11   6     2663.05     2781.24    310.19 o 
 -13  11   6    12076.47    11514.36    843.89 o 
 -12  11   6     1399.85     1700.72    230.31 o 
 -10  11   6     4234.15     4139.77    263.41 o 
  -9  11   6      328.86      586.37    165.29 o 
  -8  11   6     3567.45     3914.78    187.41 o 
  -7  11   6    10175.49    10101.05    284.20 o 
  -6  11   6     2707.54     2807.81    169.15 o 
  -1  11   6     2180.19     2718.30    240.90 o 
   0  11   6     6794.85     6593.62    222.96 o 
   1  11   6      255.10      577.19     99.19 o 
   6  11   6     5195.50     4981.12    251.89 o 
   7  11   6    11119.36     9982.18    424.18 o 
   8  11   6     2204.50     2343.00    267.61 o 
   9  11   6     2933.74     3465.32    329.39 o 
  12  11   6     1771.56     2115.22    365.43 o 
 -17  12   6     2848.98     2771.29    793.35 o 
 -16  12   6     2162.01     2162.32    307.02 o 
 -15  12   6      570.05      740.33    215.42 o 
 -14  12   6      725.21      798.84    206.74 o 
 -13  12   6     4713.74     4567.83    361.21 o 
 -12  12   6      378.36      729.59    180.10 o 
 -11  12   6     2686.59     2848.04    272.33 o 
 -10  12   6     6680.50     6917.29    321.15 o 
  -8  12   6     1561.03     1957.25    157.35 o 
  -7  12   6      602.84      764.37    109.95 o 
  -3  12   6    36397.95    40206.93    913.38 o 
  -2  12   6     2274.69     2634.69    527.51 o 
   0  12   6     1515.53     1443.37    122.91 o 
   2  12   6      162.78      935.80    104.90 o 
   3  12   6    47700.60    45688.35    816.18 o 
   7  12   6        5.31       41.25     97.52 o 
   8  12   6      656.62      665.58    181.75 o 
  10  12   6     3539.05     4059.48    414.03 o 
  11  12   6        0.43      243.09    312.99 o 
  12  12   6     2311.34     2268.89    362.75 o 
  13  12   6     3050.83     3052.53    433.52 o 
 -16  13   6      286.92      812.40    231.61 o 
 -15  13   6     8949.57     8648.27    491.85 o 
 -14  13   6     2103.50     2190.23    287.20 o 
 -13  13   6     1672.59     2057.82    266.13 o 
 -12  13   6     1551.67     1532.16    230.04 o 
 -11  13   6     8018.42     8052.04    458.24 o 
 -10  13   6     4842.47     4809.29    280.45 o 
  -9  13   6    11269.36    10408.60    392.94 o 
  -7  13   6    13455.47    12878.41    387.67 o 
   0  13   6     2649.82     2765.07    159.26 o 
   1  13   6    26327.28    24996.15    512.67 o 
   3  13   6      845.43     1314.40    125.36 o 
   7  13   6    17981.12    16918.11    484.81 o 
   9  13   6    12273.11    12791.60    560.02 o 
  10  13   6     4329.48     4498.69    394.16 o 
  12  13   6     1791.23     2233.64    385.11 o 
  13  13   6     2228.92     2586.09    407.32 o 
 -16  14   6     7659.67     6719.43    546.28 o 
 -15  14   6     2336.66     2234.46    337.61 o 
 -14  14   6      426.58      659.98    201.08 o 
 -13  14   6      195.98      250.15    183.77 o 
 -12  14   6     3151.27     3331.23    305.17 o 
 -11  14   6       40.56      -23.85    120.00 o 
 -10  14   6     7343.97     6815.22    453.50 o 
  -9  14   6    21884.79    21874.09    862.74 o 
  -7  14   6     3348.96     3474.95    201.45 o 
  -6  14   6    25356.29    24023.87    724.42 o 
  -2  14   6     8002.80     8027.91    298.69 o 
  -1  14   6     2831.59     2751.67    192.28 o 
   0  14   6    25911.04    24560.44    560.91 o 
   1  14   6     1174.67     1084.73    127.03 o 
   2  14   6     5896.97     6331.85    232.48 o 
   3  14   6     5610.38     5409.51    220.93 o 
   4  14   6     4959.07     4318.74    211.80 o 
   5  14   6     4060.12     3682.83    208.62 o 
   7  14   6     2400.13     2390.78    213.59 o 
   9  14   6    11229.75    12138.50    791.15 o 
  11  14   6      636.71      922.81    278.48 o 
  12  14   6       19.35      387.04    370.54 o 
  13  14   6     1523.00     2006.76    379.07 o 
 -16  15   6       81.57      397.48    237.79 o 
 -15  15   6     1194.14     1509.43    294.14 o 
 -14  15   6      173.04      206.62    192.24 o 
 -13  15   6     4818.80     4534.19    418.47 o 
 -12  15   6     7518.60     7107.62    671.56 o 
  -9  15   6      504.13      896.81    230.47 o 
  -8  15   6     2236.25     2316.27    233.63 o 
  -3  15   6    20796.96    21851.01    841.98 o 
   0  15   6     1669.04     1700.23    145.90 o 
   1  15   6     3492.19     3584.76    198.37 o 
   3  15   6    35363.66    33389.82    964.05 o 
   4  15   6     6344.92     6093.96    247.72 o 
   5  15   6    22831.09    21303.72    516.90 o 
   8  15   6      375.92      663.09    172.04 o 
   9  15   6     3081.32     3428.96    342.31 o 
  10  15   6     6297.15     6760.56    517.72 o 
  12  15   6     2142.42     3407.83    470.60 o 
 -15  16   6     3269.41     3348.36    409.30 o 
 -14  16   6     1767.16     2247.72    321.59 o 
 -13  16   6      636.57      723.67    232.62 o 
 -12  16   6     2907.28     2778.02    336.91 o 
 -11  16   6      253.14      322.45    151.13 o 
  -9  16   6    13829.85    13577.24    579.45 o 
  -8  16   6      115.95      757.69    137.00 o 
  -7  16   6     7864.15     7651.85    339.31 o 
  -6  16   6    10619.87     9696.38    514.15 o 
  -5  16   6     2732.39     2652.34    208.37 o 
  -3  16   6     4532.07     4378.94    416.93 o 
  -2  16   6     5641.36     4861.09    502.72 o 
   0  16   6     3455.85     3664.29    200.66 o 
   3  16   6     9190.33     9288.83    426.63 o 
   5  16   6       57.66      258.26    170.55 o 
   6  16   6     2837.57     3285.68    309.04 o 
   7  16   6    10624.17     9387.91    396.84 o 
   8  16   6      118.43      161.83    157.71 o 
  10  16   6     7543.78     7778.36   1199.94 o 
  11  16   6      100.00      728.53    312.10 o 
  12  16   6     5961.06     5259.83    613.96 o 
 -15  17   6     2606.75     2939.99    394.10 o 
 -14  17   6     2752.85     2914.39    364.56 o 
 -13  17   6       37.02      199.55    187.30 o 
 -12  17   6     4561.56     4612.62    411.71 o 
 -11  17   6     5537.67     5723.78    381.71 o 
 -10  17   6    12590.97    11483.75   1015.68 o 
  -9  17   6     4641.19     4608.38    330.81 o 
  -7  17   6     2096.99     2145.53    207.36 o 
  -6  17   6    13538.41    12946.17    453.35 o 
  -3  17   6      825.13      858.75    145.00 o 
  -1  17   6    10453.69     9296.84    365.91 o 
   0  17   6    27010.86    25521.05    668.52 o 
   1  17   6    12935.06    11434.50    350.81 o 
   3  17   6        0.02      262.19    105.14 o 
   6  17   6    14981.83    14041.85    446.32 o 
   7  17   6      137.60      560.46    438.90 o 
  12  17   6     2138.62     3029.83    514.91 o 
 -15  18   6      177.71      271.16    235.44 o 
 -14  18   6       27.06      301.12    206.55 o 
 -13  18   6     1062.51      979.48    250.61 o 
 -12  18   6      804.38      908.76    231.28 o 
 -11  18   6       23.01      132.02    172.88 o 
 -10  18   6    12344.34    11070.96    767.46 o 
  -9  18   6     5554.85     5440.02    357.79 o 
  -8  18   6        6.79      148.01    109.14 o 
  -7  18   6     4933.41     4983.35    289.48 o 
  -6  18   6     5385.56     5065.77    385.10 o 
  -5  18   6        8.75       73.16    108.43 o 
  -4  18   6     2019.53     1783.95    199.32 o 
  -2  18   6     4322.41     4866.94    274.54 o 
  -1  18   6     3008.26     3751.78    395.61 o 
   0  18   6    10847.86    11089.80    444.22 o 
   1  18   6     9647.94     9311.41    606.32 o 
   2  18   6     3833.68     4142.00    240.50 o 
   4  18   6     2719.92     2828.11    217.46 o 
   5  18   6      233.64      289.25    114.91 o 
   6  18   6     1241.21     1322.83    222.28 o 
   8  18   6      214.82      378.03    187.11 o 
  11  18   6     1868.40     2015.20    419.87 o 
 -14  19   6     4567.75     4613.30    462.04 o 
 -13  19   6       23.07      275.65    197.89 o 
 -12  19   6     6188.77     5663.08    463.13 o 
 -11  19   6      402.77      558.15    213.28 o 
 -10  19   6     4940.02     5494.27    379.25 o 
  -9  19   6      589.69      648.52    171.69 o 
  -8  19   6     1761.41     1685.71    203.85 o 
  -7  19   6     2979.13     3859.03    467.27 o 
  -4  19   6    25258.50    23743.21   1486.60 o 
  -3  19   6      174.77      325.79    124.36 o 
  -2  19   6    24430.33    29454.46   2126.83 o 
  -1  19   6     1127.73     1174.59    168.05 o 
   0  19   6    16239.75    14537.72    529.45 o 
   1  19   6     1805.03     1620.51    191.40 o 
   2  19   6    66238.15    61321.61   2923.17 o 
   3  19   6      701.94     1006.64    167.96 o 
   4  19   6    10517.47    11445.99    543.73 o 
   5  19   6    10103.88     9707.79    365.60 o 
   6  19   6     4309.26     4496.18    277.23 o 
   7  19   6    11114.42    11152.49    672.41 o 
   8  19   6     3285.34     2886.25    328.24 o 
   9  19   6     2294.36     2634.96    371.15 o 
  11  19   6     3666.83     3530.08    518.73 o 
 -14  20   6      127.89      477.61    234.14 o 
 -13  20   6      773.51      983.68    264.75 o 
 -12  20   6     3443.86     3347.05    380.76 o 
 -11  20   6        0.67     -101.96    137.59 o 
 -10  20   6      948.28      892.65    196.13 o 
  -9  20   6     1020.77     1090.06    194.29 o 
  -8  20   6       64.67      272.01    127.20 o 
  -7  20   6      340.40      409.25    131.43 o 
  -6  20   6     5379.64     5226.18    340.32 o 
  -5  20   6      577.07      702.48    147.80 o 
  -4  20   6      177.41      208.44    125.10 o 
  -3  20   6     2955.98     3465.48    480.76 o 
  -2  20   6     1741.36     1772.21    200.83 o 
  -1  20   6     7140.38     7826.79    386.49 o 
   0  20   6     2182.00     2041.71    232.72 o 
   2  20   6     1201.01     1226.44    178.63 o 
   3  20   6     7755.64     6884.62    461.59 o 
   4  20   6     1413.73     1537.63    201.17 o 
   5  20   6      682.68      921.73    156.49 o 
   7  20   6      903.11      968.58    220.12 o 
   8  20   6      548.46      484.48    190.60 o 
   9  20   6        5.04      219.97    210.87 o 
  10  20   6      305.13      378.51    235.43 o 
  11  20   6      958.74      886.92    336.47 o 
 -14  21   6     1784.00     2044.50    334.53 o 
 -13  21   6     7479.18     7621.35    543.16 o 
 -12  21   6     7718.05     7686.41    523.80 o 
 -11  21   6      673.23      669.54    191.61 o 
  -9  21   6      689.35      678.45    180.21 o 
  -8  21   6    11538.74    11343.96   1077.42 o 
  -7  21   6     1866.19     2233.03    231.21 o 
  -5  21   6      664.86     1017.28    423.55 o 
  -3  21   6     2037.53     2245.92    223.24 o 
  -2  21   6     2146.22     2180.98    278.57 o 
  -1  21   6     1861.14     2162.67    225.77 o 
   0  21   6     1733.60     1477.99    208.83 o 
   1  21   6     4132.95     3741.30    272.39 o 
   2  21   6     3722.37     4263.18    288.53 o 
   5  21   6     3626.03     3876.71    296.72 o 
   7  21   6     1077.77     1350.60    245.23 o 
   9  21   6      342.76      508.04    241.48 o 
 -13  22   6     1844.68     1773.96    312.70 o 
 -12  22   6       13.86      297.39    201.60 o 
 -11  22   6     1617.99     1748.95    269.95 o 
 -10  22   6     2472.44     2752.70    303.01 o 
  -9  22   6     3027.84     2724.69    296.08 o 
  -7  22   6      128.77      253.47    126.47 o 
  -6  22   6     1430.95     1524.60    200.65 o 
  -5  22   6     1207.11     1322.53    190.84 o 
  -4  22   6      435.37      491.73    138.55 o 
  -3  22   6      689.25      850.22    162.85 o 
  -2  22   6      154.08      214.41    165.85 o 
  -1  22   6     3019.10     2890.14    278.51 o 
   0  22   6      767.29     1024.00    173.95 o 
   1  22   6     1587.74     1478.86    197.56 o 
   2  22   6     2186.34     2154.20    225.68 o 
   3  22   6     2182.32     2065.30    226.96 o 
   4  22   6      754.37      809.60    172.18 o 
   5  22   6     1994.24     2053.68    237.39 o 
   6  22   6      478.20      581.65    171.87 o 
   7  22   6      296.49      371.75    215.11 o 
   8  22   6     3637.35     4239.00    515.58 o 
   9  22   6      322.32      869.25    391.83 o 
  10  22   6      659.31      902.87    342.42 o 
 -13  23   6      588.13      649.69    251.04 o 
 -12  23   6      101.64      234.88    201.18 o 
 -11  23   6     4621.33     4563.78    392.94 o 
 -10  23   6       28.79      200.57    164.54 o 
  -9  23   6     2562.56     3027.26    316.81 o 
  -8  23   6     1604.45     1749.58    241.16 o 
  -6  23   6      746.23      812.49    168.07 o 
  -5  23   6      691.03      565.97    148.02 o 
  -4  23   6        1.13       66.57    113.94 o 
  -2  23   6     7194.53     7198.05    641.62 o 
  -1  23   6     1767.55     2372.03    358.31 o 
   0  23   6     4652.26     4987.80    317.26 o 
   1  23   6     5565.51     5900.65    391.57 o 
   2  23   6     1782.91     2137.99    421.59 o 
   3  23   6     3739.94     3846.36    294.59 o 
   4  23   6     1383.79     1428.55    206.52 o 
   5  23   6      147.91      341.76    154.14 o 
   6  23   6     1432.03     1655.68    228.00 o 
   8  23   6      150.28      507.25    345.66 o 
   9  23   6     7375.44     7226.85   1192.59 o 
 -12  24   6       18.07      266.82    235.75 o 
 -11  24   6     1627.25     1822.02    274.14 o 
 -10  24   6      125.14      211.03    169.71 o 
  -9  24   6      254.90      449.92    171.41 o 
  -8  24   6       95.07      215.17    148.34 o 
  -7  24   6       91.93      275.94    136.52 o 
  -6  24   6      611.92      729.37    167.17 o 
  -5  24   6     8479.26     8371.47    396.77 o 
  -4  24   6     4230.51     4222.88    350.10 o 
  -2  24   6     2640.18     2730.97    259.17 o 
  -1  24   6      845.62      886.84    198.21 o 
   0  24   6     3597.34     3671.39    330.56 o 
   1  24   6     1776.05     1687.39    244.05 o 
   3  24   6     6090.18     6265.69    405.09 o 
   4  24   6     5824.00     5600.02    396.20 o 
   6  24   6       90.89      363.15    179.65 o 
   7  24   6      102.34      426.10    273.35 o 
   8  24   6     2380.67     1887.73    684.90 o 
   9  24   6     2632.73     2882.93    826.62 o 
 -11  25   6     1837.54     1853.21    310.53 o 
 -10  25   6      440.50      554.19    217.26 o 
  -9  25   6      420.66      397.70    191.14 o 
  -8  25   6        8.10      144.79    174.16 o 
  -7  25   6     4447.04     4331.73    364.18 o 
  -6  25   6    11949.92    11322.43    674.09 o 
  -4  25   6     6132.74     5592.09    442.73 o 
  -3  25   6    17519.29    16373.23    816.60 o 
  -2  25   6       39.64      179.25    160.85 o 
  -1  25   6     2010.10     2226.38    275.69 o 
   0  25   6      165.35      314.47    160.75 o 
   1  25   6        4.17        8.40    178.30 o 
   2  25   6     1027.16     1170.10    225.70 o 
   3  25   6    10565.20     9951.89    635.46 o 
   5  25   6     3670.06     4010.49    364.11 o 
   6  25   6     5617.79     4803.29    503.06 o 
   8  25   6       14.56      399.55    497.44 o 
 -11  26   6      341.48      523.61    224.84 o 
 -10  26   6       19.87      161.42    189.97 o 
  -9  26   6     9696.97     9765.09    568.10 o 
  -8  26   6      819.54     1034.33    234.27 o 
  -7  26   6     1754.79     1987.15    274.25 o 
  -6  26   6     2094.03     2451.13    297.05 o 
  -4  26   6     1498.27     1552.61    247.12 o 
  -3  26   6     7647.00     7315.48    535.91 o 
  -2  26   6    10274.86     9556.41    619.83 o 
  -1  26   6    10051.87     8914.64   1148.12 o 
   0  26   6     3137.73     3037.20    325.00 o 
   1  26   6     5578.30     5663.27    415.31 o 
   3  26   6     2664.46     3008.97    396.35 o 
   4  26   6     2170.66     2172.16    282.97 o 
   5  26   6     9640.06     9910.88    663.22 o 
   6  26   6     2416.31     3393.42    396.31 o 
 -10  27   6     3212.12     3116.25    384.75 o 
  -9  27   6      475.65      503.46    221.61 o 
  -8  27   6     7818.89     7398.25    523.52 o 
  -7  27   6     1697.07     1832.59    271.00 o 
  -5  27   6      655.67      668.46    197.89 o 
  -4  27   6      688.72      973.31    268.76 o 
  -3  27   6     8264.86     7425.87    488.54 o 
  -2  27   6    16809.49    16231.88    837.21 o 
   0  27   6    10808.52    10601.99    534.15 o 
   1  27   6     5096.51     5431.79    410.00 o 
   4  27   6     3869.51     3892.78    495.70 o 
   5  27   6      359.10      814.09    233.89 o 
   6  27   6     9008.24     9207.51    636.00 o 
  -9  28   6       85.57      252.38    204.88 o 
  -8  28   6      317.16      276.35    200.94 o 
  -7  28   6     2465.00     2624.99    314.32 o 
  -6  28   6     2009.01     2130.78    287.64 o 
  -5  28   6    14648.20    13326.05   1256.89 o 
  -4  28   6      906.11     1084.19    221.92 o 
  -3  28   6     1169.68     1445.95    634.04 o 
  -2  28   6     4544.66     4246.69    376.74 o 
   0  28   6      315.86      358.62    190.76 o 
   1  28   6     5895.20     6072.98    441.20 o 
   2  28   6       44.19      820.54    420.67 o 
   3  28   6     6527.74     6616.45    514.34 o 
   4  28   6     3397.31     3692.08    410.47 o 
   6  28   6       26.61      441.78    496.80 o 
  -8  29   6     1299.66     1459.22    289.32 o 
  -7  29   6     2140.01     2113.79    322.69 o 
  -6  29   6     7842.84     7505.59    490.88 o 
  -5  29   6      302.64      493.59    192.34 o 
  -4  29   6    12329.85    11599.49    723.69 o 
  -3  29   6     1814.41     2423.07    314.03 o 
  -1  29   6        0.15      172.10    175.96 o 
   0  29   6     2515.98     2826.65    383.25 o 
   1  29   6     1861.15     1993.07    326.11 o 
   3  29   6      921.34     1438.49    306.22 o 
  -7  30   6     1188.24     1580.30    635.32 o 
  -6  30   6     1357.98     1411.39    261.82 o 
  -5  30   6       53.00      262.65    175.27 o 
  -4  30   6      747.79     1051.51    227.27 o 
  -3  30   6      697.15     1074.28    299.71 o 
  -2  30   6      751.37     1026.88    637.24 o 
  -1  30   6     6109.75     5987.31    525.91 o 
   0  30   6    10943.81    10354.76    633.57 o 
   2  30   6     2748.75     3047.47    392.57 o 
   3  30   6     4053.25     4149.47    450.10 o 
  -5  31   6      107.00      252.62    214.31 o 
  -4  31   6     1497.47     1506.50    296.35 o 
  -3  31   6       16.83      -13.85    195.53 o 
  -2  31   6     9401.50     9291.16    604.53 o 
  -1  31   6     2920.29     3091.55    599.75 o 
   0  31   6      735.27      864.95    271.92 o 
   1  31   6     6566.13     6830.47    562.51 o 
 -18   1   7     1226.36     1240.49    230.05 o 
 -17   1   7      100.58      123.00    157.59 o 
 -16   1   7     4450.94     4321.29    345.62 o 
 -15   1   7      244.43      224.25    142.39 o 
 -14   1   7    11149.40     9927.08    727.99 o 
 -13   1   7     4215.09     4163.03    293.82 o 
 -11   1   7    11181.53    10700.68    395.15 o 
 -10   1   7    15109.26    14385.70    448.61 o 
  -9   1   7     5716.22     5197.63    246.79 o 
  -5   1   7    35018.97    37195.95    666.43 o 
  -3   1   7    41584.24    44046.48    721.18 o 
  -1   1   7    23143.75    21730.50    403.62 o 
   0   1   7    12580.79    11207.18    245.19 o 
   3   1   7    31036.74    32714.82   1553.55 o 
   9   1   7     6510.59     6107.39    346.12 o 
 -18   2   7     1955.03     2315.86    285.01 o 
 -17   2   7      172.78      203.22    157.67 o 
 -16   2   7      347.33      628.57    176.59 o 
 -15   2   7       52.54      -63.48    124.33 o 
 -14   2   7     2317.73     2652.33    261.44 o 
 -13   2   7      687.83      758.73    161.24 o 
 -12   2   7     7614.67     7629.49    347.26 o 
 -11   2   7      828.10      779.09    144.33 o 
 -10   2   7     3075.05     3308.82    226.39 o 
  -9   2   7      589.32      733.17    235.93 o 
  -8   2   7     1896.45     1928.22    137.44 o 
  -7   2   7    24527.73    29211.74    572.60 o 
  -6   2   7    23511.39    26624.47    519.35 o 
  -5   2   7     3600.21     3602.18    136.77 o 
  -4   2   7       59.32      106.89     42.78 o 
  -3   2   7     5144.83     5208.68    154.96 o 
  -2   2   7     2149.28     2217.94    120.25 o 
  -1   2   7     2350.65     2255.41    112.03 o 
   0   2   7     1751.24     1951.79     92.95 o 
   1   2   7     2011.13     1786.68    104.01 o 
   3   2   7     2626.41     3559.47    221.62 o 
   4   2   7       18.93      -22.00     75.99 o 
   5   2   7     3075.15     3114.77    237.15 o 
   8   2   7      194.33      614.78    239.94 o 
   9   2   7     3343.26     3328.95    282.46 o 
  11   2   7      750.95      828.41    266.42 o 
  13   2   7     1844.42     2220.53    398.03 o 
  14   2   7      195.08      801.58    367.04 o 
 -18   3   7     3621.13     3548.02    336.09 o 
 -17   3   7      123.76       94.07    159.30 o 
 -16   3   7     5212.35     5022.72    366.05 o 
 -15   3   7      441.24      411.24    160.21 o 
 -13   3   7     1009.58     1133.58    180.50 o 
 -12   3   7     2471.89     2485.55    228.80 o 
 -10   3   7    22020.47    22767.06    624.32 o 
  -9   3   7     7111.51     6684.50    285.73 o 
  -8   3   7     5421.83     3518.14    380.57 o 
  -6   3   7     1645.31     1610.23     91.86 o 
  -3   3   7    46282.38    50731.54   1207.18 o 
  -2   3   7    25747.62    29274.62    956.90 o 
   0   3   7     3456.01     3278.03    121.29 o 
   6   3   7     3286.42     2935.36    278.49 o 
  11   3   7     3898.85     4055.89    463.15 o 
  12   3   7     2239.24     2731.04    408.26 o 
  13   3   7     3304.47     3496.45    466.17 o 
  14   3   7     6458.16     6425.24    630.50 o 
 -18   4   7      642.09      811.96    230.52 o 
 -17   4   7      424.73      648.39    190.99 o 
 -16   4   7     3764.16     3971.07    334.03 o 
 -15   4   7     4140.66     4007.04    318.25 o 
 -14   4   7     2695.03     2738.25    261.80 o 
 -13   4   7     3371.25     3478.94    273.98 o 
 -12   4   7      227.00      191.11    116.12 o 
 -10   4   7     2840.67     3264.02    222.79 o 
  -9   4   7      871.53     1045.32    119.17 o 
  -7   4   7    13521.50    14169.24    453.45 o 
  -6   4   7     7464.07     7468.59    210.41 o 
  -5   4   7      670.50      695.46    206.66 o 
  -4   4   7    12840.89    13770.60    288.88 o 
  -3   4   7    21871.73    22819.15    614.14 o 
  -2   4   7     9154.79    10506.95    585.80 o 
  -1   4   7     2341.59     2342.71    144.12 o 
   0   4   7     3585.71     3642.36    132.27 o 
   1   4   7      554.37      755.46     92.11 o 
   3   4   7    16966.61    15626.82    473.34 o 
   4   4   7    10210.26    10310.64    433.04 o 
   5   4   7     2710.20     2945.42    170.56 o 
   6   4   7     5274.22     5612.90    329.15 o 
   9   4   7       33.21      -10.61    127.37 o 
  10   4   7     4212.73     3891.98    359.68 o 
  11   4   7     7720.79     6645.96    789.53 o 
  12   4   7      293.59      494.26    261.65 o 
  13   4   7      752.83     1220.94    388.52 o 
  14   4   7      207.41      860.66    321.07 o 
 -18   5   7      758.48     1221.54    253.63 o 
 -17   5   7     6632.11     6344.37    471.97 o 
 -16   5   7     2931.96     2851.91    286.08 o 
 -15   5   7     2868.16     3091.29    291.30 o 
 -13   5   7        1.58      -60.76    103.36 o 
 -12   5   7     4396.53     3643.51    247.40 o 
 -11   5   7     8533.84     9151.98    525.34 o 
  -8   5   7     7220.27     7262.23    282.13 o 
  -7   5   7     4903.36     5094.47    178.68 o 
  -6   5   7     3658.93     3155.25    134.16 o 
  -4   5   7    25518.12    26329.24    570.06 o 
   0   5   7     2742.98     2585.79    117.61 o 
   4   5   7    33536.11    32008.69    574.35 o 
   6   5   7     3935.37     3616.29    253.88 o 
   7   5   7     5389.76     5370.81    317.28 o 
  10   5   7     5219.56     5199.24    479.84 o 
  11   5   7     2972.17     2853.18    548.76 o 
  13   5   7      258.52      369.04    262.83 o 
 -18   6   7      809.99     1059.81    344.07 o 
 -17   6   7     5798.17     6362.22    469.96 o 
 -16   6   7     3048.32     2668.39    325.39 o 
 -15   6   7      777.95      801.66    200.26 o 
 -14   6   7      100.21      778.90    169.50 o 
 -13   6   7      861.26      987.90    171.02 o 
 -12   6   7      140.68      194.25    113.49 o 
 -11   6   7    14560.38    14267.70    473.42 o 
 -10   6   7     3431.48     3620.55    235.80 o 
  -8   6   7    10036.57     9977.29    268.82 o 
  -7   6   7     7275.56     6106.20    249.66 o 
  -5   6   7    12855.44    11556.76    264.76 o 
  -1   6   7     6416.19     6879.35    189.78 o 
   0   6   7    22456.47    23252.01    451.08 o 
   1   6   7     5412.60     6134.60    190.42 o 
   4   6   7    39469.16    36386.56    968.45 o 
   5   6   7     8033.37     8803.28    464.50 o 
   8   6   7     7241.47     7895.20    444.41 o 
   9   6   7     1965.51     2393.76    254.47 o 
  12   6   7       53.71      234.93    224.29 o 
  13   6   7      511.90      828.90    307.48 o 
  14   6   7      130.66      534.12    303.96 o 
 -17   7   7      363.13      513.94    202.62 o 
 -16   7   7     2137.40     2331.18    306.06 o 
 -15   7   7       86.42      198.77    150.94 o 
 -14   7   7     1655.50     1775.00    233.23 o 
 -13   7   7     1843.59     2324.48    260.02 o 
 -12   7   7     2168.73     2296.00    242.00 o 
 -11   7   7     5956.85     6006.05    297.57 o 
 -10   7   7    23513.15    24888.48    856.43 o 
  -9   7   7     7092.86     6598.44    293.26 o 
  -7   7   7     2843.66     2476.66    261.02 o 
  -3   7   7     8392.67     8238.82    247.75 o 
   0   7   7     6400.58     6487.11    192.77 o 
   3   7   7    10065.13     9983.88    261.83 o 
   5   7   7    71174.88    64617.80   1347.85 o 
  12   7   7     3364.27     3115.31    427.34 o 
  13   7   7     2549.09     2657.17    420.93 o 
 -17   8   7      157.07      243.55    196.52 o 
 -16   8   7     2448.64     2705.08    326.43 o 
 -15   8   7     5239.58     4981.68    396.73 o 
 -14   8   7     1831.42     2159.16    244.81 o 
 -11   8   7     1265.13     1453.95    181.74 o 
  -9   8   7     9631.01    10049.54    323.37 o 
  -8   8   7     9732.18     9512.87    274.77 o 
  -7   8   7    61771.17    64354.13   1111.83 o 
  -6   8   7    91891.69    98048.07   2262.16 o 
  -1   8   7    13293.48    13423.26    304.75 o 
   0   8   7     7314.88     7351.74    210.37 o 
   1   8   7    14263.29    13769.04    319.68 o 
   9   8   7     6712.67     7075.67    453.49 o 
  10   8   7     6509.97     6366.58    662.07 o 
  11   8   7       82.59      198.85    327.65 o 
 -17   9   7     2059.91     1890.73    297.41 o 
 -16   9   7     1622.79     1827.50    276.83 o 
 -15   9   7      485.88      588.78    197.74 o 
 -14   9   7    16533.24    15823.13    628.10 o 
 -11   9   7     4253.38     4301.40    271.47 o 
 -10   9   7      447.41      485.43    110.60 o 
  -8   9   7    33475.38    35312.43    699.40 o 
  -6   9   7    31172.59    33542.33   1288.43 o 
  -3   9   7     5538.51     5059.94    179.51 o 
  -1   9   7    11761.23    12795.05    426.51 o 
   0   9   7    21381.05    20578.88    424.27 o 
   1   9   7    36468.86    34918.76    914.45 o 
   3   9   7     3814.91     3567.36    170.29 o 
  10   9   7     1142.01     1082.55    224.68 o 
 -17  10   7     1328.99     1812.45    298.01 o 
 -16  10   7     7079.79     7152.15    476.35 o 
 -15  10   7      171.10      421.15    180.84 o 
 -14  10   7      213.31      498.60    182.73 o 
 -13  10   7     1148.41     1365.65    229.69 o 
 -12  10   7     4399.93     4399.44    331.41 o 
 -11  10   7     2373.89     2216.80    244.06 o 
 -10  10   7     9976.57     9338.46    671.44 o 
  -9  10   7     8918.18     8864.08    309.26 o 
  -8  10   7      641.70      699.34     95.03 o 
  -7  10   7     1896.78     1649.97    106.33 o 
  -1  10   7     3129.15     2955.66    282.38 o 
   0  10   7    29730.15    27623.22    535.90 o 
   6  10   7    56293.12    50011.89   2368.44 o 
   8  10   7        5.31      152.23    137.88 o 
   9  10   7     5035.53     5507.68    409.56 o 
  11  10   7     1282.24     1364.59    318.32 o 
  12  10   7     3384.14     3231.95    446.45 o 
  13  10   7      579.71      827.89    299.58 o 
 -17  11   7     6219.33     6312.94    483.80 o 
 -16  11   7      177.47      674.28    219.59 o 
 -15  11   7     2782.73     3186.61    340.30 o 
 -14  11   7     1175.65      917.05    208.04 o 
 -13  11   7      397.18      801.58    197.89 o 
 -12  11   7      136.51      344.42    153.51 o 
 -11  11   7       65.62      127.18    126.96 o 
  -9  11   7     9170.87     8822.35    490.99 o 
  -8  11   7     4809.87     4782.41    225.28 o 
  -6  11   7     4294.61     4369.80    251.55 o 
   0  11   7     1277.42     1318.28    103.47 o 
   3  11   7     7687.47     8703.77    550.77 o 
   4  11   7    14058.58    15031.06    727.25 o 
   5  11   7    23446.74    23661.77    764.15 o 
   6  11   7      408.39     1383.41    275.08 o 
  11  11   7      318.13      359.27    229.80 o 
  12  11   7        0.21     -134.82    225.32 o 
  13  11   7      950.37     1249.52    325.57 o 
 -17  12   7     2460.87     2498.57    328.08 o 
 -16  12   7     3825.69     3996.86    459.34 o 
 -15  12   7    14783.93    14530.27    626.27 o 
 -14  12   7     3236.61     3352.44    336.43 o 
 -12  12   7      157.17      280.30    192.51 o 
 -10  12   7     1270.61     1317.69    174.85 o 
  -9  12   7      188.26      257.21    106.90 o 
  -8  12   7     3538.61     2994.66    175.90 o 
  -7  12   7     4521.52     4537.61    215.87 o 
  -5  12   7     2856.33     2841.22    211.08 o 
  -1  12   7     5034.49     4750.51    576.78 o 
   0  12   7     1542.07     1551.57    129.38 o 
   1  12   7     2517.14     2439.19    142.35 o 
   2  12   7     7245.29     6805.26    233.94 o 
   3  12   7     3604.62     4175.73    306.47 o 
   4  12   7      995.61     1041.65    122.52 o 
   5  12   7     5787.75     5803.53    316.48 o 
   8  12   7     7049.53     6052.65    580.66 o 
   9  12   7      276.79      524.23    195.90 o 
  10  12   7      226.86      343.41    192.58 o 
  11  12   7     3818.14     4229.91    473.85 o 
  12  12   7     2282.43     2129.57    370.83 o 
 -16  13   7     4127.06     3979.45    448.39 o 
 -15  13   7      563.41      719.44    210.80 o 
 -14  13   7    11081.65    11167.00    529.63 o 
 -13  13   7      305.11      491.67    169.60 o 
 -12  13   7     3380.76     3226.41    300.50 o 
 -11  13   7     1766.37     1897.17    237.32 o 
 -10  13   7      147.84      202.81    107.74 o 
  -9  13   7     6016.59     6416.25    309.40 o 
  -8  13   7     1554.73     1393.50    148.68 o 
  -6  13   7     2060.68     2100.71    164.35 o 
  -3  13   7     1101.34     1360.96    150.56 o 
   0  13   7     1705.17     1580.99    137.82 o 
   1  13   7     8511.65     8046.93    246.98 o 
   2  13   7     7088.39     6353.38    229.10 o 
   3  13   7     2508.52     2446.33    155.25 o 
   4  13   7      729.87      763.89    116.18 o 
   6  13   7      371.48      515.85    209.22 o 
   8  13   7     1124.82      974.50    195.71 o 
   9  13   7     3034.79     4368.30    560.06 o 
  10  13   7       63.59      215.19    179.57 o 
  11  13   7      897.13     1110.83    296.42 o 
  12  13   7      382.19     1186.51    435.76 o 
 -16  14   7      335.82      732.84    251.07 o 
 -15  14   7       75.55      293.45    203.09 o 
 -14  14   7     4184.46     4032.24    404.56 o 
 -13  14   7      416.39      384.93    184.33 o 
 -12  14   7      438.33      518.36    191.45 o 
 -11  14   7     5240.31     5067.23    400.24 o 
 -10  14   7      143.58      162.11    204.89 o 
  -8  14   7     2795.64     3046.31    228.96 o 
  -7  14   7     3345.72     3101.09    221.28 o 
  -5  14   7     3080.53     3215.44    218.91 o 
  -3  14   7     2536.06     2799.88    291.96 o 
  -1  14   7     3456.88     3474.34    308.31 o 
   0  14   7    14023.05    13615.32    379.69 o 
   1  14   7      848.58      861.68    148.58 o 
   2  14   7    10648.24     9732.34    445.66 o 
   3  14   7     5012.42     4742.70    235.21 o 
   4  14   7    12568.73    12133.93    354.26 o 
   5  14   7     3028.85     3163.07    202.00 o 
   6  14   7     8450.29     8026.94    418.22 o 
   7  14   7     3309.33     3115.19    272.81 o 
   8  14   7     2497.54     2579.52    273.05 o 
  10  14   7     1123.57     1453.73    262.29 o 
  11  14   7     6230.36     5932.85    533.45 o 
  12  14   7      582.24      699.35    288.15 o 
 -16  15   7       36.93      350.70    232.79 o 
 -15  15   7     2210.44     2050.65    339.11 o 
 -14  15   7      440.88      538.22    213.98 o 
 -13  15   7     1631.85     1708.09    283.97 o 
 -12  15   7       55.48      152.96    219.50 o 
 -11  15   7     2123.40     2128.88    252.77 o 
  -9  15   7     1099.34     1382.48    198.63 o 
  -5  15   7       54.98       59.22     96.07 o 
  -2  15   7      881.45      946.08    200.19 o 
   0  15   7        3.83       17.00     73.68 o 
   1  15   7     5640.21     5151.58    301.10 o 
   2  15   7     2873.80     2985.77    221.49 o 
   3  15   7     6173.70     6114.20    597.48 o 
   4  15   7     8778.89     8160.32    968.34 o 
   5  15   7      745.87      765.42    132.40 o 
   6  15   7     1553.63     1757.06    192.99 o 
   8  15   7     4089.02     4256.29    332.79 o 
   9  15   7      220.47      470.03    186.22 o 
  11  15   7      400.40      847.77    339.88 o 
  12  15   7     1349.34     1798.82    412.31 o 
 -16  16   7      419.04      516.91    249.80 o 
 -15  16   7     1569.96     1683.47    316.88 o 
 -14  16   7      324.06      622.27    226.16 o 
 -13  16   7     3483.79     3674.31    398.48 o 
 -12  16   7        0.91      -52.58    161.26 o 
 -11  16   7    12301.94    13139.10    793.10 o 
  -9  16   7     9267.98     8973.37    541.90 o 
  -7  16   7     6203.13     6086.71    302.88 o 
  -4  16   7     5713.95     5313.60    265.78 o 
  -3  16   7       12.96       35.40     90.98 o 
  -1  16   7     1742.20     1711.77    185.64 o 
   0  16   7     7163.54     7143.13    315.52 o 
   1  16   7     2660.55     2630.94    184.25 o 
   3  16   7      335.11      397.72    114.45 o 
   4  16   7     3847.76     3937.06    237.50 o 
  10  16   7     6341.25     7778.98    803.76 o 
  12  16   7     2285.45     2478.45    470.96 o 
 -15  17   7        1.29      133.56    211.57 o 
 -14  17   7     1662.89     1935.85    313.39 o 
 -13  17   7     3856.65     3408.32    383.15 o 
 -12  17   7      617.26     1006.55    240.40 o 
 -11  17   7     9488.37     9020.89    449.81 o 
 -10  17   7     3205.16     3340.62    304.50 o 
  -9  17   7      102.52      170.54    130.67 o 
  -8  17   7        4.14      198.69    149.67 o 
  -7  17   7     3404.50     3159.21    243.97 o 
  -6  17   7      467.44      436.49    144.93 o 
  -5  17   7      886.00      993.04    160.10 o 
  -4  17   7      217.43      141.99    103.47 o 
  -3  17   7      681.15      686.86    151.71 o 
  -2  17   7     2889.22     2775.88    228.41 o 
   0  17   7    13394.47    12244.70    503.01 o 
   2  17   7     2881.61     3056.38    210.86 o 
   3  17   7     1424.33     1765.25    174.17 o 
   4  17   7      131.30      190.32    103.77 o 
   5  17   7       94.05      175.90    112.17 o 
   6  17   7     1490.81     1480.87    198.63 o 
   7  17   7       59.90      584.78    438.90 o 
   8  17   7     1883.91     1845.58    277.74 o 
   9  17   7      186.10      204.18    216.98 o 
  10  17   7     2218.52     2489.80    371.32 o 
 -15  18   7     7262.81     7275.62    562.67 o 
 -14  18   7       24.11      344.22    209.19 o 
 -13  18   7     8005.38     8017.97    539.02 o 
 -12  18   7    14373.45    13980.76    659.40 o 
 -11  18   7     1528.89     1717.77    309.09 o 
 -10  18   7     7984.99     7674.10    453.50 o 
  -9  18   7     6555.73     6612.51    377.95 o 
  -7  18   7    10627.11    10499.33    588.28 o 
  -6  18   7    10136.29     9706.51    382.59 o 
  -5  18   7     5459.45     5172.50    355.30 o 
  -4  18   7    25080.95    22073.53   1798.05 o 
   0  18   7     2518.40     2513.97    222.43 o 
   1  18   7     6996.25     6231.16    306.16 o 
   4  18   7     5185.74     6877.49    611.89 o 
   6  18   7     5937.53     6538.38    377.31 o 
   7  18   7     2586.66     3551.18    696.94 o 
  10  18   7     3290.90     4296.47    719.94 o 
  11  18   7     6380.25     6502.39    813.56 o 
 -14  19   7     1852.41     1635.21    297.83 o 
 -13  19   7     1892.84     1975.24    316.43 o 
 -12  19   7      213.03      221.60    188.90 o 
 -11  19   7     4519.01     4818.25    376.50 o 
 -10  19   7     2514.12     2530.13    285.11 o 
  -9  19   7      597.52      645.38    171.68 o 
  -8  19   7     2030.31     1775.21    211.31 o 
  -7  19   7       56.89      209.51    114.73 o 
  -6  19   7     2037.70     2262.94    225.13 o 
  -4  19   7      582.97      606.63    197.16 o 
  -3  19   7      388.21      542.53    136.26 o 
  -2  19   7      624.56      502.14    131.71 o 
  -1  19   7     1239.12     1148.72    171.96 o 
   0  19   7     1430.46     1401.83    182.70 o 
   1  19   7     2072.96     2172.25    218.06 o 
   2  19   7      856.23     1058.04    172.76 o 
   3  19   7     1092.56     1170.01    175.10 o 
   4  19   7     2850.99     2889.02    284.87 o 
   6  19   7     4593.99     4606.79    422.90 o 
   7  19   7      263.73      709.34    204.62 o 
   8  19   7     1807.88     2204.79    301.46 o 
   9  19   7     1416.79     1598.02    317.11 o 
  10  19   7     1236.16     1550.86    330.64 o 
 -14  20   7     1177.12     1808.67    327.92 o 
 -13  20   7      871.02      911.26    254.36 o 
 -12  20   7       12.14       74.00    174.87 o 
 -11  20   7     7737.67     7634.96    436.61 o 
 -10  20   7     5031.13     5019.19    374.35 o 
  -9  20   7    11336.69    10248.74    693.44 o 
  -5  20   7     3109.57     2968.42    247.38 o 
  -3  20   7    28410.54    25416.29   1286.78 o 
  -2  20   7     7765.40     7483.46    343.37 o 
  -1  20   7     1302.45     1548.48    191.19 o 
   0  20   7    11539.63    11606.73    440.13 o 
   1  20   7      284.21      315.52    139.79 o 
   2  20   7     6744.74     6529.81    337.88 o 
   3  20   7    11175.07    12823.58    714.30 o 
   5  20   7     1129.39     1184.43    200.02 o 
 -14  21   7      671.24      950.76    272.51 o 
 -13  21   7      112.47      372.10    270.39 o 
 -12  21   7     1046.05     1416.75    272.80 o 
 -11  21   7      112.73      219.28    167.77 o 
 -10  21   7     2203.69     2529.96    290.45 o 
  -9  21   7     6313.99     6072.85    377.71 o 
  -8  21   7      428.33      520.52    149.99 o 
  -7  21   7      952.16      944.27    170.46 o 
  -6  21   7     3023.53     2759.18    250.61 o 
  -5  21   7     2582.90     2631.07    245.78 o 
  -3  21   7      623.94      618.56    146.21 o 
  -2  21   7     3947.03     4128.25    288.66 o 
  -1  21   7     1610.46     1356.16    187.72 o 
   0  21   7        1.31      -37.36    101.21 o 
   1  21   7      233.98      372.55    132.88 o 
   3  21   7      230.09      703.86    164.00 o 
   4  21   7     7831.46     7814.32    388.06 o 
   5  21   7     6151.91     5376.83    455.36 o 
   6  21   7     3227.04     3890.99    411.88 o 
   7  21   7     1548.54     1406.65    296.14 o 
   8  21   7      341.74      742.04    295.00 o 
   9  21   7     3536.73     3422.68    517.37 o 
  10  21   7     2204.59     2613.71    473.29 o 
 -13  22   7    10465.05    10282.56    603.26 o 
 -12  22   7     3506.31     3694.95    409.05 o 
 -11  22   7     1213.04     1443.58    248.58 o 
 -10  22   7      275.98      342.77    163.37 o 
  -9  22   7     1761.17     1996.07    261.39 o 
  -8  22   7     1026.28     1248.97    339.68 o 
  -7  22   7    13632.15    13217.35    813.53 o 
  -6  22   7     6564.36     6314.82    344.78 o 
  -5  22   7      706.84      785.49    177.07 o 
  -3  22   7     5955.55     6182.05    469.61 o 
  -1  22   7      215.98      338.15    129.49 o 
   0  22   7     1174.87     1126.04    181.24 o 
   1  22   7        0.78       34.50    111.81 o 
   2  22   7     4263.55     4243.38    303.02 o 
   5  22   7      221.08      441.44    155.46 o 
   8  22   7     6748.66     6250.33    751.74 o 
   9  22   7     2679.28     2718.32    471.11 o 
 -13  23   7      807.52     1031.91    261.51 o 
 -12  23   7        7.06      303.60    207.57 o 
 -11  23   7     7910.33     7951.44    478.65 o 
 -10  23   7      541.22      717.48    200.41 o 
  -9  23   7     1055.80     1065.71    210.99 o 
  -8  23   7     1095.97     1263.20    215.37 o 
  -7  23   7      319.33      440.81    146.47 o 
  -5  23   7     5607.73     5199.15    360.93 o 
  -4  23   7     4171.07     3956.78    417.52 o 
  -3  23   7       32.22      180.46    125.41 o 
  -2  23   7      744.99      783.48    166.80 o 
   0  23   7     2535.92     2712.98    260.43 o 
   2  23   7      315.51      338.83    144.71 o 
   3  23   7      130.84      217.41    135.09 o 
   4  23   7      618.76      728.45    243.85 o 
   5  23   7     2336.55     2703.56    281.97 o 
   6  23   7     4314.83     4427.79    459.58 o 
   7  23   7      164.03      462.97    240.35 o 
   8  23   7     1316.46     1285.47    354.66 o 
   9  23   7       10.73      273.54    355.02 o 
 -12  24   7     9298.85     8682.21    562.01 o 
 -11  24   7     4193.76     4893.29    411.99 o 
 -10  24   7     2465.61     2470.73    301.68 o 
  -9  24   7      505.03      554.08    181.22 o 
  -8  24   7     1441.75     1588.26    245.98 o 
  -7  24   7     1572.27     1667.38    313.73 o 
  -6  24   7      509.34      619.87    221.52 o 
  -5  24   7     8859.30     8534.39    574.51 o 
  -3  24   7     2628.29     2896.76    269.52 o 
  -1  24   7     1131.13     1178.05    210.64 o 
   0  24   7     7853.34     7430.45    372.54 o 
   1  24   7     2153.00     2337.57    247.04 o 
   3  24   7     1567.68     1669.83    230.06 o 
   4  24   7     9056.51     8119.75    839.01 o 
   5  24   7     1726.11     2216.83    364.48 o 
   6  24   7     3276.45     3507.57    745.85 o 
   7  24   7     8794.12     8503.89   1212.10 o 
   8  24   7       98.02      351.96    352.50 o 
 -11  25   7    11190.86    11135.31    625.07 o 
 -10  25   7       60.17      409.55    203.33 o 
  -9  25   7     2621.21     2862.72    355.61 o 
  -8  25   7      997.07     1192.02    248.30 o 
  -7  25   7      550.65      655.29    169.69 o 
  -6  25   7       63.47      219.27    137.09 o 
  -5  25   7     7080.17     7017.70    388.69 o 
  -4  25   7      351.29      664.05    183.27 o 
  -3  25   7      563.00      691.10    190.24 o 
  -2  25   7      515.32      747.20    188.36 o 
  -1  25   7      152.53       80.58    161.54 o 
   0  25   7     3584.79     3351.71    330.94 o 
   1  25   7      565.58      713.89    191.89 o 
   2  25   7     1793.04     1777.69    261.80 o 
   3  25   7      233.33      388.94    174.46 o 
   4  25   7       87.42      288.96    175.27 o 
   6  25   7     3702.51     3424.39    501.28 o 
   7  25   7     1770.37     2022.06    428.54 o 
 -11  26   7     2774.10     3309.73    400.80 o 
 -10  26   7     2580.27     3294.17    389.84 o 
  -9  26   7      886.63     1207.24    255.48 o 
  -8  26   7     4081.53     3865.68    403.26 o 
  -7  26   7     1216.81      955.97    213.67 o 
  -6  26   7     3685.13     3620.01    348.35 o 
  -5  26   7       26.19        6.13    142.47 o 
  -4  26   7     3873.45     3892.08    359.22 o 
  -3  26   7      154.60      239.45    158.77 o 
  -2  26   7     1548.87     1784.07    255.78 o 
  -1  26   7      818.34     1022.64    251.10 o 
   0  26   7      165.68      164.43    161.46 o 
   1  26   7     1372.65     1450.23    246.19 o 
   2  26   7      454.97      531.92    192.75 o 
   3  26   7     1502.02     1338.05    235.99 o 
   4  26   7     2650.58     2739.23    319.54 o 
   5  26   7       26.19      328.25    182.61 o 
   6  26   7     1481.24     1808.57    412.53 o 
   7  26   7      137.75      255.57    334.85 o 
 -10  27   7       83.21      296.19    206.52 o 
  -9  27   7      758.43      875.68    249.10 o 
  -8  27   7      920.12     1082.70    253.42 o 
  -7  27   7       49.44      283.65    165.33 o 
  -6  27   7     1424.88     1375.25    241.53 o 
  -5  27   7      747.37      879.31    269.72 o 
  -4  27   7     5594.64     5724.98    426.35 o 
  -3  27   7      141.57      613.00    285.45 o 
  -2  27   7     4261.64     4414.87    400.83 o 
  -1  27   7     2436.88     2475.54    386.85 o 
   0  27   7     2794.76     3282.11    344.53 o 
   1  27   7     7738.95     8223.58    619.23 o 
   2  27   7     7402.73     7177.86    459.32 o 
   3  27   7     4911.91     4537.08    389.92 o 
   5  27   7     2943.52     3079.70    386.79 o 
   6  27   7      848.73      878.74    422.36 o 
  -9  28   7      856.70      783.96    233.34 o 
  -8  28   7      541.88      777.23    242.41 o 
  -7  28   7     1101.81     1284.20    245.86 o 
  -6  28   7      912.16     1043.11    227.49 o 
  -5  28   7     3601.42     3505.67    359.82 o 
  -4  28   7      491.84      772.70    338.63 o 
  -3  28   7     5869.35     6251.27    443.87 o 
  -1  28   7     6141.08     6378.73    458.08 o 
   0  28   7     3930.74     4240.66    401.16 o 
   1  28   7     5032.15     5784.19    446.83 o 
   2  28   7    15102.92    13732.33   1584.14 o 
   3  28   7     4264.54     4115.52    397.89 o 
   4  28   7     5083.75     5218.51    472.31 o 
   5  28   7     1949.20     2187.92    345.99 o 
  -8  29   7     2279.54     2264.26    337.87 o 
  -7  29   7     2505.98     3001.85    385.82 o 
  -6  29   7      152.84      309.28    185.52 o 
  -5  29   7     2437.46     2601.26    321.14 o 
  -4  29   7      527.39      653.11    202.27 o 
  -3  29   7     8831.54     9004.88    638.41 o 
  -2  29   7      206.82      482.09    414.59 o 
  -1  29   7     2801.42     3084.77    350.69 o 
   0  29   7     2590.76     2930.57    352.67 o 
   1  29   7      208.08      573.13    272.56 o 
   2  29   7     3217.44     3346.14    409.97 o 
   4  29   7      636.06     1006.16    263.99 o 
  -6  30   7     1880.55     2099.14    298.72 o 
  -5  30   7      251.44      341.80    188.72 o 
  -4  30   7     6550.26     6138.54    453.90 o 
  -3  30   7     3645.78     4281.87    406.97 o 
  -2  30   7     6818.89     7234.71    565.43 o 
  -1  30   7      686.29      658.34    224.27 o 
   0  30   7     1654.64     1959.00    337.78 o 
   1  30   7     2360.45     2279.37    356.75 o 
  -4  31   7      202.06      341.22    191.85 o 
  -3  31   7      142.43      143.89    204.98 o 
  -2  31   7      348.46      706.99    247.70 o 
  -1  31   7       85.47       67.52    214.28 o 
   0  31   7     1796.27     2478.87    373.32 o 
 -18   0   8     6651.53     6423.37    604.50 o 
 -17   0   8     1594.54     1743.99    360.29 o 
 -16   0   8     6294.88     6397.86    567.72 o 
 -15   0   8       31.38      182.64    194.79 o 
 -14   0   8     8026.42     7519.47    525.93 o 
 -13   0   8     5028.06     5462.37    476.30 o 
 -11   0   8     2200.70     2758.59    319.48 o 
  -8   0   8    10122.44    10173.01    401.18 o 
  -7   0   8     4027.91     4264.64    232.04 o 
  -6   0   8    64367.44    62299.18   1477.93 o 
  -5   0   8    27708.62    33415.19    828.67 o 
  -4   0   8    32533.56    31453.35    814.75 o 
  -2   0   8    23739.66    25101.52    667.31 o 
  -1   0   8    19119.54    18344.64    527.21 o 
   0   0   8     1765.09     1751.66    127.02 o 
   2   0   8    27042.45    25329.68    906.30 o 
   4   0   8    30358.83    31655.52   1133.78 o 
   5   0   8    27253.60    27876.64   1123.56 o 
  11   0   8       32.07     1709.89    465.46 o 
  13   0   8     3798.83     4166.37   1129.57 o 
 -18   1   8      492.51      789.04    204.61 o 
 -17   1   8     1814.61     1688.90    241.43 o 
 -16   1   8      397.65      453.71    162.04 o 
 -15   1   8       51.97       99.95    133.31 o 
 -14   1   8      499.01      643.10    159.08 o 
 -13   1   8     3167.03     3046.21    259.73 o 
 -12   1   8     7814.26     7538.58    441.09 o 
 -11   1   8    21793.24    21406.34    583.56 o 
 -10   1   8     7970.17     8605.91    338.00 o 
  -8   1   8    32158.57    34761.36    677.10 o 
  -6   1   8      610.42      572.14     77.56 o 
  -5   1   8     9061.00     9651.86    350.50 o 
  -4   1   8      305.60      408.28     61.84 o 
  -2   1   8    34410.54    36964.61    921.94 o 
   0   1   8    18375.30    18019.48    358.73 o 
   2   1   8    16468.17    15781.86    648.88 o 
   4   1   8      783.75     1333.56    167.70 o 
   6   1   8        5.79      556.24    143.85 o 
   9   1   8     7417.59     6657.85    602.38 o 
  10   1   8     4569.40     6311.56    650.55 o 
  11   1   8    13326.17    14511.62    833.80 o 
  13   1   8     1548.82     2038.78    396.36 o 
 -18   2   8      193.73      309.94    181.42 o 
 -17   2   8      872.00      976.45    207.16 o 
 -16   2   8      138.22      262.58    152.32 o 
 -15   2   8      771.10      875.00    185.40 o 
 -14   2   8     8111.73     7556.64    370.89 o 
 -13   2   8       41.80      112.96    117.07 o 
 -12   2   8       59.12      199.66    116.01 o 
 -11   2   8     1032.53     1361.45    172.01 o 
 -10   2   8     5862.57     4968.10    281.14 o 
  -9   2   8    17718.90    18583.28    465.42 o 
  -6   2   8    26007.54    23324.98    649.77 o 
  -5   2   8    16765.37    19045.76    398.88 o 
  -4   2   8     6041.79     6082.25    181.87 o 
  -3   2   8     8127.74     7895.00    202.59 o 
   0   2   8    97918.17    97120.22   1536.31 o 
   9   2   8    19140.87    19189.93    733.09 o 
  11   2   8     1188.27     1560.36    322.75 o 
  12   2   8      181.27      324.52    258.29 o 
  13   2   8      266.24       94.16    255.58 o 
 -18   3   8     5952.75     5587.51    409.36 o 
 -17   3   8      816.33      986.68    211.24 o 
 -16   3   8      410.14      372.00    162.19 o 
 -15   3   8      296.40      425.86    151.83 o 
 -14   3   8     4149.57     4046.03    305.72 o 
 -12   3   8     3739.86     3280.06    223.86 o 
 -11   3   8     5485.48     5558.81    288.41 o 
 -10   3   8     2843.51     3113.05    218.84 o 
  -9   3   8      849.27     1049.54    121.08 o 
  -8   3   8     9323.91     9288.79    453.44 o 
  -7   3   8     7244.84     7207.27    216.91 o 
  -5   3   8    15765.17    20028.12    592.11 o 
  -3   3   8    42456.74    47259.88   1149.79 o 
  -2   3   8    43062.90    52111.25   1371.31 o 
   0   3   8     3629.62     4698.84    152.55 o 
   9   3   8     1163.06     1456.22    223.34 o 
  10   3   8      244.60     1043.83    409.43 o 
  11   3   8     2737.82     2968.36    494.94 o 
  13   3   8     3528.40     4992.20    565.59 o 
 -18   4   8      183.06      423.22    204.43 o 
 -17   4   8     3612.69     3521.98    321.11 o 
 -16   4   8     3261.93     3585.76    319.09 o 
 -15   4   8     5694.16     5564.56    364.31 o 
 -14   4   8     3032.56     3051.18    272.54 o 
 -13   4   8     9113.29     8645.05    373.00 o 
 -12   4   8     9594.91     9683.30    430.71 o 
 -10   4   8    18488.71    17859.25    555.25 o 
  -9   4   8     5139.58     5210.65    223.12 o 
  -8   4   8     3234.29     3095.78    149.30 o 
  -6   4   8     4022.97     4272.82    162.04 o 
  -4   4   8    11249.77    12098.59    285.53 o 
  -2   4   8    17474.44    17656.47    519.37 o 
   0   4   8    25593.75    25698.72    488.60 o 
   6   4   8     1829.88     2663.81    373.66 o 
   7   4   8     5820.70     4941.60    306.85 o 
   8   4   8     2379.97     2251.44    255.71 o 
  10   4   8    10334.98    11373.38    778.66 o 
 -18   5   8      258.21      492.38    244.07 o 
 -17   5   8      277.35      460.26    193.30 o 
 -16   5   8     1344.38     1200.55    213.00 o 
 -15   5   8       37.62       55.88    131.41 o 
 -14   5   8       92.78      155.84    133.32 o 
 -13   5   8      345.00      629.27    154.11 o 
 -12   5   8     6128.03     6298.92    315.96 o 
 -10   5   8     1781.10     2056.00    188.13 o 
  -8   5   8     8354.26     8149.77    238.67 o 
  -7   5   8     1778.97     2107.92    124.18 o 
  -6   5   8     2468.14     2421.18    123.67 o 
  -5   5   8     3048.69     3220.31    135.27 o 
   0   5   8     2175.18     2133.00    113.75 o 
   4   5   8     6037.48     5630.25    509.56 o 
   5   5   8     3221.13     3032.34    243.40 o 
   6   5   8     3310.28     3309.94    256.14 o 
   7   5   8        9.44      -36.47    246.53 o 
   8   5   8     5140.89     5395.92    401.05 o 
  10   5   8     1322.35     1819.72    274.81 o 
  11   5   8     5891.36     5770.19    547.56 o 
  12   5   8     1996.83     3100.47    889.96 o 
  13   5   8     2649.25     3354.98    469.25 o 
 -18   6   8      245.69      323.50    210.33 o 
 -17   6   8     2065.41     2105.58    303.36 o 
 -16   6   8      110.53      161.72    187.93 o 
 -15   6   8     4658.01     4522.33    336.18 o 
 -14   6   8      340.19      329.53    146.63 o 
 -13   6   8     1505.55     1738.76    209.34 o 
 -12   6   8     1246.89     1369.69    182.31 o 
 -10   6   8    10598.72    11045.09    381.17 o 
  -9   6   8     6847.64     6437.41    250.28 o 
  -6   6   8      604.80      760.38     83.38 o 
   0   6   8     7877.17     7999.10    220.50 o 
   6   6   8     1188.31     1217.40    191.14 o 
   8   6   8     1819.74     2292.10    257.15 o 
   9   6   8     9033.63     8848.99    466.80 o 
  10   6   8     8120.13     8029.45    530.71 o 
  11   6   8     4173.93     4814.13    499.62 o 
  12   6   8      580.75      620.07    278.87 o 
  13   6   8      306.93      658.81    301.20 o 
 -17   7   8     2724.31     2554.43    330.32 o 
 -16   7   8      114.40      169.37    165.71 o 
 -15   7   8     2328.99     2319.81    291.43 o 
 -14   7   8      152.95      240.46    152.87 o 
 -13   7   8     8711.64     8219.13    528.82 o 
 -12   7   8       37.56      135.37    108.42 o 
 -11   7   8     2912.62     2626.35    218.29 o 
 -10   7   8     1724.58     1840.35    161.45 o 
  -9   7   8     7043.45     7301.49    267.17 o 
  -8   7   8      846.36      953.27    104.91 o 
  -6   7   8      304.52      453.43     73.04 o 
  -4   7   8      469.65      525.67    139.00 o 
  -3   7   8     8646.26     8217.52    242.21 o 
  -1   7   8     8956.91     8601.51    241.91 o 
   0   7   8       24.36       60.31     50.50 o 
   1   7   8     9425.41     8632.62    239.18 o 
   3   7   8     8303.93     7622.75    234.19 o 
   4   7   8     1426.60     1272.79    108.96 o 
   6   7   8     1976.45     2005.68    228.35 o 
   8   7   8      343.89      314.75    153.83 o 
   9   7   8     4550.87     4539.55    367.39 o 
  10   7   8      584.70     1218.16    250.46 o 
  11   7   8     3519.72     3736.47    448.37 o 
  12   7   8      183.90      371.84    257.87 o 
 -17   8   8     2085.60     2573.01    331.45 o 
 -16   8   8     2748.85     2577.14    324.29 o 
 -15   8   8     1399.32     1443.27    248.13 o 
 -14   8   8     4564.47     4892.22    378.74 o 
 -13   8   8      146.75      220.09    336.21 o 
 -12   8   8     4902.44     4819.23    301.96 o 
 -11   8   8     4635.83     4914.84    284.86 o 
  -9   8   8     1525.46     1819.51    160.01 o 
  -7   8   8     2516.80     2681.61    147.30 o 
  -5   8   8     5070.03     5130.13    197.80 o 
  -2   8   8     3424.19     3200.18    134.60 o 
  -1   8   8      995.62     1412.87    454.58 o 
   0   8   8    26374.10    25956.58    509.45 o 
   1   8   8     4978.91     4105.55    332.07 o 
   2   8   8     3291.75     3163.19    151.04 o 
   7   8   8     1563.05     1532.07    215.41 o 
  10   8   8     3158.21     3169.62    350.22 o 
  13   8   8     1142.29     1662.46    368.90 o 
 -17   9   8     2806.09     3092.47    361.63 o 
 -16   9   8      169.50      373.33    195.84 o 
 -15   9   8       26.78       96.06    153.88 o 
 -14   9   8     1397.16     1421.52    234.91 o 
 -13   9   8     1100.73     1229.30    209.55 o 
 -12   9   8     2066.70     1947.85    246.75 o 
 -10   9   8     1784.88     1975.32    174.93 o 
  -8   9   8     2011.79     2091.70    137.40 o 
  -7   9   8     3427.23     3270.10    157.29 o 
  -6   9   8     2693.59     2740.86    202.68 o 
  -5   9   8    16668.34    16744.14    406.05 o 
  -4   9   8     1149.88     2081.93    348.65 o 
  -2   9   8     7161.72     5834.53    306.03 o 
   0   9   8     1020.02     1281.63    102.59 o 
   1   9   8     1685.45     1675.71    118.21 o 
   3   9   8    16821.15    17701.05   1188.31 o 
   4   9   8     6246.74     6473.24    427.73 o 
   5   9   8    14352.73    14698.97    526.43 o 
   6   9   8      216.91      620.91    228.38 o 
  10   9   8     1601.68     1660.19    277.87 o 
  12   9   8     2639.66     2924.20    430.11 o 
  13   9   8      405.88      623.17    290.59 o 
 -17  10   8      103.44      342.07    205.90 o 
 -16  10   8      739.27     1264.51    251.30 o 
 -15  10   8        4.67      321.98    179.64 o 
 -14  10   8       98.83      176.01    155.06 o 
 -13  10   8     2352.18     2401.28    277.35 o 
 -11  10   8      907.54     1119.13    192.64 o 
 -10  10   8    22153.88    22220.41    901.64 o 
  -9  10   8     2534.72     2841.08    212.52 o 
  -8  10   8     4647.90     4165.73    297.37 o 
  -7  10   8      625.74      721.86    109.71 o 
  -6  10   8    11033.27    10472.10    407.40 o 
  -5  10   8    10350.61    11075.83    415.62 o 
  -1  10   8     2935.35     2889.55    182.71 o 
   0  10   8      272.22      572.82     81.04 o 
   4  10   8    25029.06    22814.49    502.71 o 
   5  10   8     4857.96     5561.23    468.11 o 
   7  10   8      122.60      272.74    138.25 o 
   9  10   8      242.18      442.80    208.88 o 
  10  10   8     4620.84     6998.57    788.43 o 
  11  10   8     2553.22     2731.22    410.12 o 
 -17  11   8     1080.90     1281.19    274.89 o 
 -16  11   8     3624.37     4057.69    389.65 o 
 -15  11   8    11627.39    11734.13    558.46 o 
 -14  11   8       53.78      457.78    179.57 o 
 -13  11   8     2065.47     2045.72    263.35 o 
 -12  11   8      146.02      259.43    147.44 o 
 -11  11   8     1012.48     1057.36    188.39 o 
 -10  11   8      760.22      806.85    148.37 o 
  -9  11   8     8654.93     8292.97    498.75 o 
  -8  11   8     6232.03     5960.68    246.23 o 
  -7  11   8    21636.78    20294.83    684.80 o 
  -6  11   8    14230.66    14114.84    391.50 o 
  -5  11   8      539.22      697.36     95.17 o 
  -4  11   8       79.74      223.66     67.27 o 
  -3  11   8     2630.46     2749.81    237.29 o 
  -1  11   8    16571.16    15861.81    428.42 o 
   0  11   8     8012.61     7730.75    237.16 o 
   1  11   8    23130.90    21626.11    436.34 o 
   2  11   8    23499.53    22070.07    481.94 o 
   3  11   8      911.58      992.03    163.23 o 
   4  11   8       78.85      293.41     91.13 o 
   5  11   8      481.18      490.89    146.81 o 
   7  11   8    11792.10    11365.27    685.44 o 
   8  11   8    10799.16     9556.43    521.74 o 
  10  11   8     3110.25     3663.96    423.10 o 
  11  11   8     2402.61     2333.48    384.13 o 
  12  11   8     1557.33     1533.68    345.89 o 
 -17  12   8      610.27      726.43    271.43 o 
 -16  12   8     1860.49     2065.01    307.85 o 
 -15  12   8      847.21     1315.82    251.08 o 
 -14  12   8     8227.41     8094.21    464.52 o 
 -13  12   8      491.63      435.03    163.21 o 
 -12  12   8      385.39      564.61    170.08 o 
 -11  12   8        1.00      176.85    130.59 o 
 -10  12   8      536.68      639.82    200.74 o 
  -9  12   8     9327.57     9443.34    366.14 o 
  -8  12   8    31210.04    32131.87    954.91 o 
  -7  12   8     1612.96     1801.49    198.44 o 
  -6  12   8    28869.03    28644.32   1380.17 o 
  -4  12   8      446.08      471.75    130.81 o 
   0  12   8    57805.77    58006.32   1013.92 o 
   1  12   8    17725.83    16541.27    553.33 o 
   2  12   8     5507.83     5517.74    214.10 o 
   4  12   8     1227.16     1372.78    137.99 o 
   6  12   8    16884.29    15123.27    773.03 o 
   9  12   8     6329.98     6784.16    491.36 o 
  10  12   8     3649.72     3578.43    376.44 o 
  11  12   8      373.71      501.91    262.85 o 
  12  12   8      229.23      468.42    304.74 o 
 -16  13   8     1038.97     1059.98    281.77 o 
 -15  13   8      351.70      213.20    212.80 o 
 -14  13   8     2268.73     2753.93    353.19 o 
 -13  13   8       15.98      402.11    194.44 o 
 -12  13   8    13521.85    13983.01    552.08 o 
 -10  13   8     4102.04     4100.49    266.42 o 
  -9  13   8     3642.27     3515.24    242.21 o 
  -8  13   8     3617.18     3580.79    210.11 o 
  -7  13   8     7157.88     7053.64    402.63 o 
  -5  13   8     7835.99     6236.12    724.89 o 
  -3  13   8    12990.31    11990.84    540.21 o 
  -1  13   8     4310.92     4233.80    226.06 o 
   0  13   8     1544.29     1757.41    146.62 o 
   1  13   8     2954.60     2747.99    156.69 o 
   3  13   8     9712.44     8680.85    289.62 o 
   7  13   8     4121.80     4314.80    340.43 o 
  12  13   8    11512.30    11147.50    711.51 o 
 -16  14   8     1062.62      930.41    271.17 o 
 -15  14   8      684.32      832.57    254.14 o 
 -14  14   8      188.22      437.50    206.81 o 
 -13  14   8     7408.58     7234.04    495.37 o 
 -12  14   8     8898.00     8941.13    594.21 o 
 -11  14   8     1697.74     2012.98    282.51 o 
  -8  14   8     7663.59     7048.99    756.88 o 
  -7  14   8        3.16       11.65     85.41 o 
  -6  14   8     3838.31     3700.51    238.87 o 
  -2  14   8     1191.43     1521.76    164.33 o 
  -1  14   8     7921.02     7778.64    319.93 o 
   0  14   8     8779.08     8429.40    291.91 o 
   1  14   8     8246.45     8440.46    295.58 o 
   2  14   8       12.82      132.32    104.01 o 
   6  14   8     2841.01     3164.96    283.42 o 
   7  14   8       95.57       69.44    137.23 o 
  11  14   8     4832.17     5289.27    620.67 o 
 -16  15   8     2634.32     2807.76    386.71 o 
 -15  15   8      561.92      609.67    244.16 o 
 -14  15   8        0.09       96.95    189.60 o 
 -13  15   8     2341.00     2687.13    351.02 o 
 -12  15   8      378.48      724.06    213.08 o 
 -11  15   8     6001.38     6015.95    410.39 o 
 -10  15   8    16053.07    16723.21    795.81 o 
  -9  15   8       47.69      321.61    161.96 o 
  -6  15   8      195.38      122.06    108.42 o 
  -5  15   8     6197.02     5549.98    396.09 o 
  -3  15   8      140.97       76.54     90.43 o 
   0  15   8    13522.63    12993.94    431.78 o 
   3  15   8      170.26      421.99    113.44 o 
   4  15   8     7432.25     7708.29    546.26 o 
   6  15   8     1924.99     1982.29    264.26 o 
   9  15   8     1498.64     1877.38    328.54 o 
  11  15   8     2922.04     2820.93    600.61 o 
 -16  16   8      268.53      344.35    239.67 o 
 -15  16   8      402.61      612.80    246.75 o 
 -14  16   8     1243.20     1346.17    292.76 o 
 -13  16   8     1081.74      971.21    246.25 o 
 -12  16   8    12028.71    12758.50    622.29 o 
 -11  16   8     1897.97     2448.83    270.18 o 
 -10  16   8    12813.23    12377.42    519.30 o 
  -9  16   8     8436.32     7888.07    392.59 o 
  -6  16   8     4014.31     3771.24    282.38 o 
  -5  16   8       62.17      -21.66     93.56 o 
  -4  16   8     9365.25     8683.28    345.47 o 
   0  16   8    17142.72    16920.11    521.68 o 
   3  16   8    16091.90    15460.48    454.30 o 
   4  16   8     5960.68     6134.47    294.87 o 
   5  16   8       84.39      154.64    147.84 o 
   8  16   8     4527.72     4066.44    381.84 o 
   9  16   8     5389.99     5740.16    527.77 o 
  10  16   8    12993.73    12568.20    706.16 o 
  11  16   8      303.34      665.59    404.11 o 
 -15  17   8      246.79      323.19    217.67 o 
 -14  17   8     4038.07     4313.83    435.32 o 
 -13  17   8     5436.04     5818.36    482.19 o 
 -12  17   8     4089.74     4337.01    417.77 o 
 -11  17   8    39832.09    36225.39   1299.84 o 
 -10  17   8      890.14      885.83    235.61 o 
  -9  17   8    21885.94    20644.63    895.50 o 
  -8  17   8     2325.57     2368.82    225.55 o 
  -7  17   8     5248.43     5423.62    299.84 o 
  -6  17   8      840.22     1023.60    160.57 o 
  -5  17   8    30070.20    28135.07   1028.10 o 
  -4  17   8     7917.21     6935.26    609.41 o 
  -3  17   8    14380.33    13020.43    440.84 o 
  -1  17   8     1815.96     2162.44    207.01 o 
   0  17   8      657.15      611.12    137.94 o 
   1  17   8      638.97      753.22    142.47 o 
   3  17   8    11528.11    11315.33    428.37 o 
   6  17   8      521.45      457.38    181.92 o 
   8  17   8      317.40      546.51    336.18 o 
   9  17   8     9929.11    11714.68   1002.58 o 
  10  17   8     2576.25     3577.79    441.90 o 
 -15  18   8       71.99      287.82    223.66 o 
 -14  18   8      354.55      507.39    234.11 o 
 -13  18   8     1958.75     2070.12    323.55 o 
 -12  18   8     3636.45     3308.01    377.18 o 
 -11  18   8     1958.02     2501.33    289.00 o 
 -10  18   8     1656.89     1874.99    254.31 o 
  -9  18   8     2222.48     2319.32    260.63 o 
  -8  18   8     1744.20     2190.72    226.62 o 
  -7  18   8      190.05      358.38    222.63 o 
  -6  18   8       39.25      137.89    136.03 o 
  -5  18   8     1729.88     1845.90    204.02 o 
  -4  18   8      524.04      511.89    133.99 o 
  -2  18   8      228.06      295.18    120.16 o 
  -1  18   8     3378.09     3820.18    269.07 o 
   0  18   8    18611.23    17257.49    540.77 o 
   1  18   8     4132.00     4349.17    277.59 o 
   2  18   8     1363.08     1460.62    188.76 o 
   4  18   8       87.87       73.20    116.37 o 
   5  18   8      113.61      155.92    203.58 o 
   6  18   8     1087.36     1079.24    220.13 o 
   7  18   8     2531.26     3073.38    340.21 o 
   8  18   8      706.92      858.77    235.37 o 
   9  18   8        2.63      574.17    296.40 o 
  10  18   8     3006.65     3301.52    429.42 o 
 -14  19   8      222.19      120.13    203.74 o 
 -13  19   8     5373.31     5626.32    486.88 o 
 -12  19   8     1035.32     1105.42    251.12 o 
 -11  19   8     1817.25     2119.41    271.01 o 
 -10  19   8      434.80      572.22    175.64 o 
  -9  19   8     5513.33     5615.83    371.88 o 
  -7  19   8    14245.10    13429.17    491.65 o 
  -5  19   8     7451.24     7314.20    343.88 o 
  -4  19   8      283.55      267.97    119.68 o 
  -3  19   8    20316.96    19340.41    800.02 o 
  -1  19   8    21022.14    20086.97    630.23 o 
   0  19   8     8324.94     7558.55    352.60 o 
   1  19   8    27465.57    25995.19    681.47 o 
   2  19   8    13511.34    13371.36    700.20 o 
   3  19   8     7709.16     7874.41    553.91 o 
   4  19   8      900.35      900.40    169.12 o 
   5  19   8     5990.96     6121.63    505.93 o 
   6  19   8    10149.62     8684.95   1161.88 o 
   8  19   8     9301.63     9324.43   1156.76 o 
  10  19   8     2395.16     2495.94    391.16 o 
 -14  20   8      212.59      404.02    227.01 o 
 -13  20   8      535.78      285.21    202.60 o 
 -12  20   8       25.99       68.23    181.94 o 
 -11  20   8      132.06      354.99    166.67 o 
 -10  20   8        4.27       22.30    134.76 o 
  -9  20   8       52.85       66.04    137.50 o 
  -8  20   8      129.06      168.70    120.98 o 
  -7  20   8     1974.47     2046.14    226.05 o 
  -6  20   8      458.98      520.87    153.09 o 
  -5  20   8      769.72      767.79    156.82 o 
  -4  20   8     2130.22     2312.36    228.91 o 
  -3  20   8     1196.63     1283.09    183.43 o 
  -2  20   8     6341.56     6260.31    315.94 o 
  -1  20   8      226.61      233.39    116.90 o 
   0  20   8     4904.49     4678.38    301.98 o 
   1  20   8      716.46      825.19    166.08 o 
   2  20   8     4579.18     4913.97    317.30 o 
   3  20   8       13.98      187.49    185.20 o 
   4  20   8      701.60      800.95    171.99 o 
   5  20   8        8.99      191.53    188.96 o 
   6  20   8      724.77      987.51    264.57 o 
   7  20   8      453.49      552.67    246.33 o 
   8  20   8       53.46      294.33    262.56 o 
   9  20   8       79.95      235.19    283.03 o 
 -14  21   8     3246.26     3444.94    427.43 o 
 -13  21   8     4722.84     5032.30    478.54 o 
 -12  21   8       61.65        2.07    179.73 o 
 -11  21   8     3860.95     3803.22    354.90 o 
 -10  21   8       47.00      114.24    146.12 o 
  -9  21   8     8836.34     8293.72    481.85 o 
  -8  21   8      671.85      761.45    168.79 o 
  -7  21   8     4528.56     4573.63    310.02 o 
  -6  21   8     2381.10     2383.30    243.99 o 
  -5  21   8     2011.19     2353.32    238.80 o 
  -4  21   8     3423.92     3258.57    266.59 o 
  -3  21   8      585.95      669.43    154.51 o 
  -2  21   8       23.48      -21.26    179.92 o 
   0  21   8     3151.54     2807.03    258.67 o 
   1  21   8     4584.52     4760.27    313.17 o 
   2  21   8     1752.69     1849.24    223.07 o 
   3  21   8     1566.18     1507.60    204.97 o 
   4  21   8     1134.06     1219.88    200.44 o 
   5  21   8        6.30      -21.75    352.21 o 
   6  21   8     2972.06     2995.81    382.83 o 
   7  21   8     1333.11     1855.42    697.06 o 
   8  21   8      323.23      710.55    309.52 o 
 -13  22   8       13.14      265.64    220.00 o 
 -12  22   8      656.26      855.74    247.07 o 
 -11  22   8     3077.11     3310.45    334.57 o 
 -10  22   8     2458.69     2678.00    307.03 o 
  -9  22   8      254.31      392.70    164.09 o 
  -8  22   8      915.01     1025.77    205.09 o 
  -7  22   8     4085.83     3989.58    306.57 o 
  -6  22   8      216.79      263.14    131.31 o 
  -5  22   8     3540.63     3576.38    289.08 o 
  -4  22   8      790.03      646.15    156.93 o 
  -3  22   8     1833.43     2006.71    225.62 o 
  -2  22   8     3730.76     3953.05    289.63 o 
  -1  22   8     2320.82     2496.59    270.38 o 
   0  22   8     1091.56     1326.85    196.33 o 
   1  22   8        3.56      108.07    183.16 o 
   2  22   8     2393.79     2374.59    253.38 o 
   3  22   8     2266.97     2532.15    256.56 o 
   4  22   8      226.86      402.65    148.48 o 
   6  22   8      208.94      264.59    220.76 o 
   8  22   8     1042.96     1354.85    367.88 o 
   9  22   8      906.42     1118.39    456.01 o 
 -12  23   8     6521.23     6553.97    525.04 o 
 -11  23   8     1053.90     1361.51    243.68 o 
 -10  23   8     2793.95     2920.98    322.53 o 
  -9  23   8       76.74      223.25    154.76 o 
  -8  23   8      360.70      493.63    280.00 o 
  -7  23   8      410.90      528.18    193.67 o 
  -6  23   8     5259.20     5467.02    346.70 o 
  -5  23   8     7013.58     7093.90    368.38 o 
  -3  23   8     8132.18     8219.22    591.05 o 
  -1  23   8     4845.83     4378.25    338.46 o 
   0  23   8     2621.85     2467.48    253.96 o 
   1  23   8       88.30      359.57    448.18 o 
   6  23   8     5149.69     5438.92    502.22 o 
   7  23   8     3179.30     3724.56    444.74 o 
   8  23   8     4328.97     4470.76    563.52 o 
 -12  24   8     1342.43     1475.49    305.09 o 
 -11  24   8     1185.85     1379.12    251.48 o 
 -10  24   8       21.27      126.28    160.63 o 
  -9  24   8      361.93      588.16    183.83 o 
  -8  24   8     5222.15     4825.59    382.30 o 
  -7  24   8      850.66      804.78    173.88 o 
  -6  24   8     3986.22     4041.86    315.39 o 
  -5  24   8     3693.94     3683.29    339.55 o 
  -4  24   8     2280.95     2427.05    253.69 o 
  -3  24   8       64.64      228.81    132.42 o 
  -2  24   8        6.22      387.26    196.03 o 
  -1  24   8     3798.38     3798.95    306.92 o 
   0  24   8     1437.88     1301.28    202.71 o 
   2  24   8     1084.80     1228.32    201.07 o 
   3  24   8       15.29      211.98    146.65 o 
   4  24   8      238.32      546.44    238.85 o 
   6  24   8     3158.72     3822.30    434.07 o 
   7  24   8        0.46      -10.61    228.71 o 
 -11  25   8       88.25      233.39    183.93 o 
 -10  25   8     2215.42     2641.73    313.20 o 
  -9  25   8     1385.03     1580.99    248.37 o 
  -8  25   8     1504.10     1479.62    247.65 o 
  -7  25   8    15767.45    14824.95    682.75 o 
  -6  25   8     4482.06     4577.49    341.66 o 
  -5  25   8      128.19      315.87    161.10 o 
  -4  25   8     2886.84     2878.32    281.60 o 
  -3  25   8     3025.35     3050.66    288.98 o 
  -1  25   8     4151.32     4206.26    361.17 o 
   0  25   8     1130.64     1598.94    224.14 o 
   1  25   8      987.96     1217.09    295.91 o 
   2  25   8     6362.51     5887.40    481.34 o 
   3  25   8     2476.20     2088.49    279.62 o 
   4  25   8      969.51     1087.20    230.96 o 
   5  25   8      286.41      680.54    305.57 o 
 -10  26   8    10177.75     9423.24    573.42 o 
  -9  26   8     5968.27     6065.89    492.10 o 
  -8  26   8      164.51      508.90    201.35 o 
  -7  26   8      101.68      181.96    157.98 o 
  -6  26   8      131.39      209.57    163.76 o 
  -5  26   8     1778.95     1715.27    266.37 o 
  -4  26   8    15548.99    14637.98    796.39 o 
  -3  26   8      160.99      198.11    162.44 o 
  -2  26   8     4623.82     4949.38    466.96 o 
  -1  26   8     1232.15     1453.14    247.14 o 
   0  26   8        4.89      106.31    161.83 o 
   1  26   8     2061.42     2301.84    304.40 o 
   2  26   8     9930.68     9249.94    566.55 o 
   3  26   8      165.45      163.73    169.20 o 
   4  26   8     5906.67     6226.31    575.58 o 
   5  26   8     5149.26     5141.74    609.66 o 
   6  26   8      571.02      832.38    328.29 o 
 -10  27   8     3005.56     3155.17    389.18 o 
  -9  27   8     5234.15     5405.79    483.23 o 
  -8  27   8     1242.16     1442.77    286.32 o 
  -7  27   8     1412.39     1224.49    241.44 o 
  -6  27   8     1240.20     1303.47    243.24 o 
  -5  27   8     4796.41     4838.58    397.45 o 
  -3  27   8    10847.60    10609.10    533.23 o 
  -2  27   8     2771.88     2636.97    315.95 o 
  -1  27   8      270.36      383.83    191.65 o 
   0  27   8      351.90      416.69    195.41 o 
   1  27   8     1333.43     1474.34    263.84 o 
   2  27   8      162.92      291.10    236.38 o 
   3  27   8    12759.67    12684.99    583.60 o 
   4  27   8     5787.38     6175.96    456.49 o 
   5  27   8     2035.98     2539.88    478.15 o 
  -9  28   8     4155.17     4264.59    513.48 o 
  -8  28   8     9825.49     9836.28    588.24 o 
  -7  28   8        2.04      318.58    176.61 o 
  -6  28   8     7029.77     6479.05    468.40 o 
  -5  28   8     4369.60     4717.94    410.17 o 
  -4  28   8        5.84      127.82    166.55 o 
  -3  28   8      295.28      348.72    176.36 o 
  -2  28   8     2739.38     2749.69    363.24 o 
  -1  28   8      134.59      452.94    301.84 o 
   0  28   8    12082.10    11604.58    578.74 o 
   1  28   8     4052.59     4218.33    395.38 o 
   2  28   8      276.32      376.23    233.80 o 
   3  28   8      265.92      578.20    207.82 o 
   4  28   8      929.53      946.71    239.27 o 
  -7  29   8    12660.22    12168.24    658.09 o 
  -6  29   8     1811.40     1704.49    278.11 o 
  -5  29   8     1483.79     1538.99    265.49 o 
  -4  29   8      899.47     1153.95    235.43 o 
  -3  29   8      772.96      944.70    231.87 o 
  -2  29   8     2711.76     2833.98    387.48 o 
  -1  29   8     7152.11     7213.68    497.05 o 
   0  29   8     2330.56     2506.32    336.21 o 
   1  29   8    11244.11    11096.67    566.44 o 
   2  29   8     2487.68     2600.48    338.60 o 
   3  29   8      169.10      614.70    242.40 o 
  -6  30   8       32.99      414.59    444.98 o 
  -5  30   8      703.08      973.23    240.16 o 
  -4  30   8     4419.41     4527.57    413.96 o 
  -3  30   8     4936.38     4550.88    419.07 o 
  -2  30   8     1393.55     1690.62    293.92 o 
  -1  30   8     2499.90     2753.82    342.10 o 
   0  30   8      373.95      497.02    216.05 o 
 -18   1   9      380.99      596.32    189.40 o 
 -17   1   9    12294.90    11179.31    504.97 o 
 -16   1   9     2907.84     2846.33    290.88 o 
 -15   1   9     4574.78     4644.67    341.02 o 
 -14   1   9     8037.66     7735.15    377.55 o 
 -13   1   9     1624.08     1464.47    197.79 o 
 -12   1   9     6306.14     6346.46    320.32 o 
 -11   1   9     2021.06     2270.68    207.74 o 
 -10   1   9       67.13       86.14     88.26 o 
  -9   1   9     3669.63     3711.03    188.56 o 
  -6   1   9    23881.91    26548.03    537.03 o 
  -2   1   9    71275.77    76308.25   1446.09 o 
   0   1   9    38063.13    35702.64    636.96 o 
  10   1   9       12.56      154.65    214.12 o 
  11   1   9     1406.30     1361.10    318.33 o 
  13   1   9      722.94     1242.98    338.03 o 
 -18   2   9      590.62      739.09    200.60 o 
 -17   2   9     1333.02     1605.87    239.76 o 
 -16   2   9     1790.16     1967.33    249.39 o 
 -15   2   9     8700.32     8626.21    412.53 o 
 -14   2   9     2232.72     2495.83    248.62 o 
 -13   2   9     2832.36     2943.71    257.77 o 
 -12   2   9     2150.81     2113.09    211.15 o 
 -11   2   9      133.32      280.03    113.81 o 
 -10   2   9     1445.86     1827.93    261.51 o 
  -8   2   9      186.46      379.70     77.01 o 
  -6   2   9      569.67      680.48     83.25 o 
  -4   2   9    11083.58    11298.59    279.65 o 
  -3   2   9     2142.21     2293.65    117.21 o 
  -1   2   9    17875.70    17694.58    374.12 o 
   0   2   9     2064.91     2137.25    109.45 o 
   3   2   9      441.84     1132.76    378.44 o 
   6   2   9      590.08      584.09    153.07 o 
   8   2   9       40.34      213.60    142.58 o 
   9   2   9     5317.41     4603.52    403.03 o 
  10   2   9     6678.29     6535.34    776.89 o 
  11   2   9      903.27     1358.19    319.39 o 
  13   2   9      214.52      603.01    638.52 o 
 -18   3   9        4.88      222.94    185.64 o 
 -17   3   9        2.36       63.05    153.49 o 
 -16   3   9     2645.08     3016.33    330.30 o 
 -15   3   9     2305.32     2675.54    268.40 o 
 -14   3   9     5035.22     5001.25    334.97 o 
 -13   3   9    25957.00    24813.97    992.85 o 
 -12   3   9       92.34       58.72     99.20 o 
 -11   3   9    11421.67    10449.73    390.30 o 
 -10   3   9    10090.92    10001.72    369.55 o 
  -9   3   9     2246.51     2159.64    135.16 o 
  -6   3   9    20408.69    21574.94    456.92 o 
  -4   3   9    58899.05    64376.82   1082.98 o 
  -3   3   9     4152.92     4612.48    159.95 o 
  -1   3   9     2540.72     2917.64    180.83 o 
   0   3   9     2378.38     2020.83    107.25 o 
   1   3   9     5706.82     5984.37    239.74 o 
   2   3   9    20781.97    23271.08    915.80 o 
   3   3   9     2872.35     3145.96    245.68 o 
   5   3   9     4395.91     4412.00    323.61 o 
   8   3   9     6537.62     5948.21    957.46 o 
   9   3   9     2125.45     2220.32    261.67 o 
  10   3   9     5076.70     6113.84    860.91 o 
  11   3   9    14852.48    13565.98    720.47 o 
  12   3   9       16.20      631.42    282.75 o 
 -18   4   9     1721.75     1908.74    285.87 o 
 -17   4   9      748.51      968.28    230.48 o 
 -16   4   9    13706.19    12907.96    530.10 o 
 -15   4   9     2553.27     2505.24    260.04 o 
 -14   4   9        1.75       87.06    120.47 o 
 -13   4   9       19.67      369.70    173.10 o 
 -12   4   9     1047.57     1058.78    164.48 o 
 -11   4   9     4392.48     4566.11    272.85 o 
 -10   4   9    14357.76    13678.20    847.98 o 
  -9   4   9     1744.34     1842.03    149.70 o 
  -7   4   9     6520.53     6576.73    217.79 o 
  -4   4   9      127.11      408.19    220.09 o 
  -3   4   9    29410.88    33836.09   1235.97 o 
  -2   4   9     8242.47     9070.42    233.86 o 
  -1   4   9      732.14      803.21     79.48 o 
   0   4   9    16324.02    15647.53    342.22 o 
   1   4   9      380.51      520.65     66.34 o 
   2   4   9     6779.71     7434.77    319.54 o 
   4   4   9     2652.17     2985.88    262.06 o 
   5   4   9     2399.07     2327.75    255.75 o 
   7   4   9     2191.53     3876.22   1052.47 o 
   9   4   9      128.45      514.22    178.96 o 
  12   4   9      195.15      463.45    278.56 o 
  13   4   9     3057.46     3342.28    485.16 o 
 -18   5   9     9457.86     8569.74    606.62 o 
 -17   5   9     8235.65     7891.93    478.10 o 
 -16   5   9      555.14      898.71    207.48 o 
 -15   5   9    17432.41    15989.31    579.02 o 
 -14   5   9     1261.47     1408.28    202.62 o 
 -12   5   9     3257.95     2538.66    231.29 o 
 -11   5   9     5576.61     5755.94    293.72 o 
 -10   5   9     2772.78     2965.53    239.31 o 
  -9   5   9    27135.43    28618.94    849.82 o 
  -8   5   9    17919.21    18115.81    470.73 o 
  -6   5   9     9254.69     8575.62    238.05 o 
  -4   5   9      356.05      410.25     66.90 o 
  -3   5   9     3476.94     3797.51    148.68 o 
  -2   5   9     1800.53     2122.68    120.75 o 
  -1   5   9     8671.98     8362.49    316.04 o 
   0   5   9     9375.94     9144.27    242.08 o 
   1   5   9    26767.21    25806.15    716.61 o 
   2   5   9     3382.70     3601.45    227.98 o 
   3   5   9     1270.89     2230.98    615.49 o 
   4   5   9      175.99      262.27    118.31 o 
   9   5   9     9608.12     8631.24    599.80 o 
  10   5   9      884.80      868.12    232.74 o 
  11   5   9     2925.72     3772.37    497.30 o 
  13   5   9     4289.75     5456.44    589.57 o 
 -18   6   9      605.73     1338.39    271.69 o 
 -17   6   9     3249.17     3842.88    435.13 o 
 -16   6   9     3770.38     3776.51    415.35 o 
 -15   6   9      723.33     1202.98    220.69 o 
 -14   6   9      502.79      640.38    160.04 o 
 -13   6   9     1069.95     1150.56    179.11 o 
 -12   6   9      636.83      839.88    153.46 o 
 -11   6   9     1449.91     1639.80    184.30 o 
 -10   6   9     6499.25     6607.91    269.89 o 
  -9   6   9     2261.28     2697.38    180.39 o 
  -8   6   9     2966.91     2878.01    151.10 o 
  -7   6   9     6322.72     7100.35    228.71 o 
  -4   6   9    22317.89    21884.27    440.19 o 
  -3   6   9    58301.71    58388.64    914.08 o 
   0   6   9     8932.03     7759.76    223.31 o 
   1   6   9    14213.92    13188.83    316.44 o 
   3   6   9    44888.64    45131.02   1009.79 o 
   4   6   9    21352.16    20507.70    624.85 o 
   7   6   9     3112.48     4052.37    515.62 o 
   8   6   9      197.34      402.75    428.67 o 
  11   6   9      314.23      252.98    252.08 o 
  12   6   9       29.11      691.57    299.39 o 
 -17   7   9       67.14      175.19    181.96 o 
 -16   7   9     1287.71     1523.34    256.38 o 
 -15   7   9       13.69      513.27    202.29 o 
 -14   7   9     7679.35     7665.09    480.70 o 
 -13   7   9    13447.33    12867.37    525.92 o 
 -12   7   9     1305.78     1445.20    183.34 o 
 -10   7   9     1666.91     1937.15    167.12 o 
  -9   7   9     5639.41     5984.64    251.46 o 
  -7   7   9    28253.40    29791.89    856.47 o 
  -6   7   9     1676.53     1981.66    116.60 o 
  -5   7   9    59442.64    60169.65   1461.54 o 
  -4   7   9    43119.18    41533.09    791.61 o 
  -1   7   9     3377.00     3397.99    155.73 o 
   0   7   9    10728.49     9628.47    259.56 o 
   1   7   9      865.38     1024.96    376.20 o 
   4   7   9    39305.25    38841.08    982.71 o 
   5   7   9    37804.11    38117.28   1678.66 o 
   6   7   9     4207.03     4370.03    426.24 o 
  10   7   9     1898.46     2279.70    310.13 o 
  12   7   9     1430.90     1420.65    347.49 o 
 -17   8   9        5.53      428.50    202.70 o 
 -16   8   9    15604.46    14684.70    635.92 o 
 -15   8   9    11202.33    10853.28    530.15 o 
 -14   8   9     1866.81     2468.69    292.12 o 
 -13   8   9     4172.36     4208.97    341.02 o 
 -12   8   9     4304.00     4447.85    327.70 o 
 -11   8   9     7949.32     7709.07    377.39 o 
 -10   8   9    20496.75    22459.05    582.94 o 
  -8   8   9     1608.67     1821.30    131.48 o 
  -7   8   9    86896.45    92348.80   2183.13 o 
  -6   8   9     4037.33     4040.16    188.50 o 
   0   8   9       85.87      298.62     67.64 o 
   3   8   9     5864.47     6260.54    555.97 o 
   6   8   9     1965.80     2584.54    260.91 o 
   8   8   9     1500.24     1586.68    235.81 o 
  11   8   9     1148.19     2194.83    872.69 o 
  12   8   9     1687.70     1844.60    572.17 o 
 -17   9   9    11881.86    11377.21    583.04 o 
 -16   9   9      742.71      923.27    225.95 o 
 -15   9   9     5176.00     5721.89    421.78 o 
 -14   9   9    20144.56    18875.30    691.72 o 
 -13   9   9       35.51       73.11    135.57 o 
 -12   9   9     1377.25     1392.37    213.72 o 
 -11   9   9     3708.08     3633.45    291.38 o 
 -10   9   9     1011.72     1126.80    159.82 o 
  -8   9   9    49379.18    50167.68   1448.83 o 
  -6   9   9    17770.89    17747.42    584.97 o 
  -4   9   9      704.59      825.70     99.81 o 
  -3   9   9     9573.01     9131.13    352.21 o 
  -1   9   9     1790.01     1606.91    142.45 o 
   0   9   9    18704.05    17006.10    383.80 o 
   1   9   9      447.72      479.47    118.34 o 
   4   9   9     1621.17     1750.00    207.56 o 
   6   9   9     8064.44     7917.78    546.84 o 
   7   9   9     1903.30     1691.35    230.82 o 
  10   9   9       53.41      739.56    224.33 o 
  11   9   9     3442.35     3472.40    454.11 o 
  12   9   9      830.35     1381.48    347.99 o 
 -17  10   9      576.49      888.42    247.65 o 
 -16  10   9     1527.45     1712.26    275.67 o 
 -15  10   9     2973.97     3369.35    344.94 o 
 -14  10   9     4185.95     4635.47    372.88 o 
 -13  10   9     1057.36     1292.02    221.46 o 
 -12  10   9    12108.27    10987.64    478.39 o 
 -11  10   9     8668.68     8492.15    465.28 o 
  -8  10   9     9943.60     9907.50    420.49 o 
  -4  10   9     5741.93     6179.76    227.03 o 
  -2  10   9     1787.12     2358.23    157.88 o 
   0  10   9     8156.66     7681.29    238.42 o 
   1  10   9     8938.07     8543.47    263.79 o 
   2  10   9     3405.51     3728.88    207.33 o 
   3  10   9    19018.56    18126.14    428.10 o 
   4  10   9     3280.44     3824.03    333.31 o 
   7  10   9     3348.80     3330.74    300.97 o 
   9  10   9     2645.65     2920.19    332.34 o 
  12  10   9     7027.14     7328.64    674.32 o 
 -17  11   9      744.21      675.22    272.35 o 
 -16  11   9      125.26      604.45    212.16 o 
 -15  11   9      413.73      397.94    190.07 o 
 -14  11   9     3081.25     3116.95    325.82 o 
 -13  11   9     5377.08     5641.89    385.71 o 
 -12  11   9     7280.86     7508.84    396.18 o 
 -11  11   9     8882.13     8367.85    398.59 o 
 -10  11   9     8474.70     7934.68    378.37 o 
  -9  11   9     2968.57     3074.50    227.98 o 
  -8  11   9       39.81       11.86     77.07 o 
  -6  11   9     7774.52     8078.29    277.68 o 
  -4  11   9    28939.40    30353.68    855.26 o 
  -3  11   9     3622.59     3586.06    273.64 o 
  -2  11   9    25092.10    23265.93    513.59 o 
  -1  11   9     3893.83     3922.89    191.25 o 
   0  11   9     5812.12     5563.36    205.86 o 
   1  11   9     2431.15     2428.56    150.77 o 
   2  11   9    23489.13    21658.63    492.95 o 
   6  11   9     4545.00     4968.55    440.99 o 
   8  11   9      348.87      549.43    180.92 o 
   9  11   9      379.77      396.25    255.82 o 
  11  11   9     5514.41     5248.88    565.47 o 
  12  11   9     1017.12     1764.25    860.53 o 
 -17  12   9     3455.38     3281.38    428.82 o 
 -16  12   9     9869.44    10149.28    658.48 o 
 -15  12   9     2007.70     1941.91    324.04 o 
 -14  12   9     3835.73     3923.35    359.63 o 
 -13  12   9     2041.94     2251.81    277.67 o 
 -12  12   9     5619.69     5446.51    364.71 o 
 -10  12   9     1251.05     1282.87    173.13 o 
  -9  12   9     2542.71     2566.00    217.65 o 
  -7  12   9     8185.87     8545.46    383.83 o 
  -6  12   9     5773.28     5572.30    372.94 o 
  -5  12   9     1291.53     1235.58    151.52 o 
  -4  12   9       88.13       74.89     82.05 o 
  -3  12   9      918.51     1060.80    140.14 o 
  -1  12   9     1189.18     1342.87    130.95 o 
   0  12   9     5551.30     5227.94    202.98 o 
   1  12   9     1240.80     1266.00    118.49 o 
   3  12   9      362.00      236.04     84.46 o 
   4  12   9       28.19      116.47    115.32 o 
   5  12   9     2221.25     2239.27    237.94 o 
   6  12   9     1590.49     1970.45    344.02 o 
   7  12   9     1365.01     1687.38    321.59 o 
   8  12   9     3844.00     3776.90    336.43 o 
   9  12   9     2022.30     2292.22    314.04 o 
  10  12   9      238.17      477.09    225.03 o 
  11  12   9     3496.46     3702.37    474.22 o 
  12  12   9     2162.98     2339.43    893.16 o 
 -16  13   9       53.49      239.33    220.14 o 
 -15  13   9     6210.35     6792.29    534.17 o 
 -14  13   9     2241.30     2045.34    316.62 o 
 -13  13   9     6673.22     6501.62    471.34 o 
 -12  13   9     1279.16     1494.17    262.07 o 
 -11  13   9     1987.52     2130.82    286.00 o 
 -10  13   9     5311.82     5290.76    420.15 o 
  -9  13   9     5633.04     5287.39    411.00 o 
  -8  13   9    10557.81     9965.17    523.74 o 
  -7  13   9     1352.02     1299.49    177.05 o 
  -5  13   9      308.87      290.95     98.60 o 
  -4  13   9     3954.31     3789.30    325.38 o 
  -2  13   9     3915.70     3712.83    225.49 o 
   0  13   9       46.10       70.40     76.58 o 
   2  13   9      439.17      638.20    374.60 o 
   3  13   9    10144.36     8934.64    381.09 o 
   4  13   9      833.56     1046.79    249.10 o 
   5  13   9      330.28      264.69    138.16 o 
   7  13   9       53.49       43.39    151.80 o 
  10  13   9     1222.31     1553.70    333.35 o 
  11  13   9       65.94      414.76    278.47 o 
 -16  14   9      491.15      421.23    241.64 o 
 -15  14   9     1619.27     1622.09    304.08 o 
 -14  14   9       15.82      237.53    192.60 o 
 -13  14   9       14.94      370.30    191.17 o 
 -12  14   9      397.88      469.48    194.82 o 
 -11  14   9     2632.41     2615.34    314.93 o 
 -10  14   9     2388.70     2434.87    254.69 o 
  -9  14   9      322.05      268.93    131.89 o 
  -8  14   9     4175.43     2781.95    449.51 o 
  -7  14   9     7685.65     7187.75    569.72 o 
  -6  14   9     1609.95     1507.25    250.90 o 
  -4  14   9     7707.61     5699.73   1063.91 o 
  -3  14   9    12735.63    11802.93    418.52 o 
  -2  14   9     9928.03     9877.35    416.13 o 
   0  14   9      592.50      520.54    121.27 o 
   1  14   9    14990.98    14382.13    493.75 o 
   2  14   9    15779.80    14141.64    420.80 o 
   3  14   9    14954.71    14723.77    420.66 o 
   5  14   9     3538.27     3774.21    332.66 o 
   6  14   9     6640.18     6442.51    538.70 o 
   9  14   9       17.21      539.75    235.38 o 
  10  14   9     6280.91     6022.18    774.74 o 
  11  14   9      261.52      542.55    331.31 o 
 -16  15   9      152.78      203.93    225.00 o 
 -15  15   9        3.01       44.76    203.15 o 
 -14  15   9      643.71      968.09    252.78 o 
 -13  15   9     4926.61     4599.25    433.36 o 
 -12  15   9     1340.24     1336.58    256.29 o 
 -11  15   9       54.68      152.21    146.89 o 
 -10  15   9     1122.79     1204.09    200.42 o 
  -9  15   9     2488.53     2282.44    312.92 o 
  -8  15   9     3638.42     4020.04    267.83 o 
  -6  15   9     4611.21     4733.14    270.38 o 
  -4  15   9      858.23      841.44    144.04 o 
  -3  15   9    11863.13    10857.35    406.77 o 
  -2  15   9     4354.09     4243.04    255.71 o 
   0  15   9     3406.55     3620.86    248.58 o 
   2  15   9     3257.69     3319.84    217.33 o 
   3  15   9    15612.37    14016.70    410.67 o 
   4  15   9      435.04      411.18    160.21 o 
   5  15   9     5121.50     5046.25    522.98 o 
   7  15   9     5060.46     5150.64    411.22 o 
   9  15   9     8236.46     7973.61    794.58 o 
  10  15   9     1897.33     2239.39    372.20 o 
  11  15   9     1009.22     1143.99    368.24 o 
 -16  16   9      787.71      362.77    538.07 o 
 -15  16   9        7.30      191.55    206.53 o 
 -14  16   9     7961.58     7962.75    542.27 o 
 -13  16   9     3245.73     3450.15    390.63 o 
 -12  16   9     7768.20     7765.59    489.74 o 
 -11  16   9     1116.77     1464.42    230.11 o 
 -10  16   9      214.18      252.69    139.07 o 
  -8  16   9     3428.02     3324.54    283.40 o 
  -6  16   9    21012.03    19955.52    842.86 o 
  -5  16   9     9546.86     8881.90    522.69 o 
  -4  16   9     3471.69     3341.95    242.93 o 
  -3  16   9    16576.07    15879.32    503.18 o 
  -2  16   9     5181.74     4773.92    275.38 o 
  -1  16   9      964.19     1309.63    187.52 o 
   0  16   9     2382.37     2022.23    202.77 o 
   1  16   9     1607.36     1692.61    188.37 o 
   2  16   9     4096.25     4274.69    272.78 o 
   3  16   9    16464.57    15462.58    502.45 o 
   8  16   9       81.20      194.60    301.27 o 
   9  16   9    12400.09    10264.75    928.41 o 
  10  16   9        3.15      333.13    252.94 o 
 -15  17   9       54.90      255.54    225.31 o 
 -14  17   9      481.71      589.38    229.29 o 
 -13  17   9     2523.22     2782.04    365.96 o 
 -12  17   9      203.56      256.87    177.61 o 
 -11  17   9        0.50       86.46    139.53 o 
 -10  17   9     4042.79     4176.90    332.90 o 
  -9  17   9     7032.42     6690.58    419.93 o 
  -8  17   9      519.28      497.97    135.13 o 
  -7  17   9     6739.20     7015.71    342.29 o 
  -6  17   9     1248.40     1583.52    276.73 o 
  -5  17   9     3543.47     3493.44    378.98 o 
  -4  17   9      132.57      168.82    107.30 o 
  -3  17   9    18164.66    16129.91    700.56 o 
  -2  17   9     1596.62     2043.71    492.56 o 
  -1  17   9      663.22      748.01    160.69 o 
   0  17   9     4967.51     4892.32    290.42 o 
   1  17   9     2467.27     2015.33    207.56 o 
   2  17   9     9454.81     7919.75    651.87 o 
   3  17   9     7845.72     7942.80    511.34 o 
   4  17   9      808.73     1086.84    242.14 o 
   5  17   9     7610.44     6736.44    390.63 o 
   6  17   9     5813.82     5977.42    530.99 o 
   7  17   9     2947.50     3967.46    479.87 o 
   8  17   9      216.80      392.77    203.99 o 
  10  17   9     1363.65     2099.97    372.52 o 
 -15  18   9     2329.85     2909.04    391.01 o 
 -14  18   9     3437.57     3686.50    426.30 o 
 -13  18   9      154.14      436.50    203.43 o 
 -12  18   9      863.72     1164.07    250.01 o 
 -11  18   9     5284.83     5185.61    378.80 o 
  -8  18   9    12411.01    11862.10    653.17 o 
  -7  18   9    21735.13    21523.06    628.59 o 
  -6  18   9     2741.19     2974.28    251.37 o 
   0  18   9      995.34     1090.06    171.98 o 
   1  18   9     6499.03     7593.08    782.83 o 
   6  18   9     2674.49     3251.45    400.96 o 
   7  18   9    14825.40    15087.88    827.91 o 
 -14  19   9      143.23      274.46    206.49 o 
 -13  19   9      248.67      405.52    213.47 o 
 -12  19   9     1897.93     1865.68    299.84 o 
 -11  19   9     2213.24     2169.09    273.20 o 
 -10  19   9      726.82     1049.73    208.62 o 
  -9  19   9    11476.62    10973.21    500.16 o 
  -8  19   9    16454.37    15812.48    774.10 o 
  -7  19   9     2408.47     2381.81    241.23 o 
  -5  19   9     4473.98     4468.60    304.86 o 
  -4  19   9     4663.53     4827.71    304.32 o 
  -3  19   9     5996.67     6020.84    319.65 o 
  -2  19   9     4362.11     4559.23    372.73 o 
   0  19   9     2503.53     2575.73    240.68 o 
   1  19   9     9144.08     9423.60    747.48 o 
   6  19   9     7052.71     6932.43    775.45 o 
 -14  20   9     9083.18     8499.54    574.03 o 
 -13  20   9     2675.17     2855.92    377.03 o 
 -12  20   9     2321.84     2623.57    356.84 o 
 -11  20   9     8680.78     8279.97    454.04 o 
 -10  20   9      245.77      312.00    158.67 o 
  -9  20   9      149.31      321.25    175.51 o 
  -8  20   9     3139.05     3417.42    283.05 o 
  -7  20   9      105.82      138.49    121.13 o 
  -6  20   9    23315.71    22940.43    698.22 o 
  -4  20   9      999.19     1031.24    259.23 o 
  -3  20   9     9965.30     9744.96    708.97 o 
   0  20   9     6966.34     6248.93    329.60 o 
   2  20   9     7720.15     7880.42    603.33 o 
   4  20   9     4998.95     4902.74    449.46 o 
   7  20   9      191.05      474.11    246.56 o 
   8  20   9     3465.39     3383.16    508.11 o 
   9  20   9     2633.80     3364.68    537.15 o 
 -13  21   9     2716.28     2691.70    376.38 o 
 -12  21   9     6178.89     6233.33    501.87 o 
 -11  21   9      271.02      303.66    166.53 o 
 -10  21   9      736.18      853.43    203.65 o 
  -9  21   9     3796.55     4011.61    348.26 o 
  -8  21   9     2624.44     2587.24    256.55 o 
  -7  21   9     6374.91     6427.77    358.85 o 
  -6  21   9     5194.15     4973.33    326.42 o 
  -5  21   9     8002.38     7575.25    369.94 o 
  -4  21   9     7805.30     7486.73    366.40 o 
  -3  21   9     4740.56     4889.70    313.19 o 
  -2  21   9     3067.68     4127.88    474.33 o 
   0  21   9       53.41      237.37    128.84 o 
   2  21   9     9319.71     9157.00    568.24 o 
   3  21   9     2177.83     2302.94    313.64 o 
   5  21   9     6087.19     6109.84    529.78 o 
   8  21   9      174.23      874.95    344.73 o 
 -13  22   9       14.33      475.60    224.50 o 
 -12  22   9      463.10      591.22    231.40 o 
 -11  22   9       95.48      348.75    171.71 o 
 -10  22   9     9424.99     9679.37    495.89 o 
  -9  22   9     4544.01     4765.53    372.18 o 
  -7  22   9     2109.79     2206.53    248.23 o 
  -6  22   9     4721.46     4383.48    351.57 o 
  -4  22   9     2530.93     2540.77    256.01 o 
  -3  22   9     3083.18     2968.78    271.18 o 
  -2  22   9     2977.39     4078.41    516.55 o 
   0  22   9     4173.33     4427.49    315.81 o 
   2  22   9    12023.15    10974.15   1287.60 o 
   5  22   9     7593.04     7222.37   1198.34 o 
   7  22   9     5351.93     5639.73    618.06 o 
 -12  23   9      167.59      238.87    202.24 o 
 -11  23   9      404.19      424.13    184.55 o 
 -10  23   9     3096.39     2824.48    315.81 o 
  -9  23   9     1165.28     1405.50    237.63 o 
  -8  23   9      694.18      844.75    197.86 o 
  -7  23   9     5991.83     5884.90    367.03 o 
  -6  23   9     3321.48     3283.75    324.14 o 
  -5  23   9     3996.81     3702.68    297.34 o 
  -4  23   9      897.39      909.61    177.92 o 
   0  23   9      818.27      717.50    167.29 o 
   1  23   9     5768.05     5969.43    403.71 o 
   2  23   9     9482.38     9167.26    856.63 o 
   4  23   9     1269.94     1870.30    317.89 o 
   5  23   9     4923.56     4949.84    473.71 o 
   6  23   9     2554.51     2875.75    410.20 o 
 -12  24   9     4536.01     4655.08    468.09 o 
 -11  24   9     1412.52     1515.04    257.67 o 
 -10  24   9       22.89      337.49    176.21 o 
  -9  24   9     1233.30     1280.21    240.88 o 
  -8  24   9     1125.84     1215.21    225.40 o 
  -7  24   9      314.20      322.75    147.60 o 
  -6  24   9    10530.53    10698.21    465.97 o 
  -5  24   9     9507.53     8943.67    424.27 o 
   0  24   9      772.83      733.41    177.17 o 
   1  24   9     6879.19     6609.42    479.71 o 
   6  24   9     7743.54     7989.91    626.08 o 
   7  24   9       14.59      187.24    246.64 o 
 -11  25   9     1504.20     1619.29    274.23 o 
 -10  25   9     6764.84     7273.48    476.62 o 
  -9  25   9     3626.55     3782.44    360.32 o 
  -8  25   9     4154.56     4000.70    366.10 o 
  -7  25   9     1030.02      993.36    195.25 o 
  -6  25   9     1369.09     1661.64    234.32 o 
  -5  25   9     1112.99     1379.74    218.19 o 
  -4  25   9       99.56      210.01    140.99 o 
  -3  25   9     1899.31     2048.85    252.90 o 
  -2  25   9     2966.58     2869.44    312.05 o 
  -1  25   9      768.92      842.00    181.38 o 
   0  25   9     1019.93     1291.26    215.23 o 
   1  25   9      518.71      503.17    165.72 o 
   2  25   9     1365.76     1810.67    244.87 o 
   3  25   9     3653.84     3793.45    322.51 o 
   4  25   9      459.35      565.67    250.32 o 
   5  25   9     4364.77     4502.83    577.25 o 
   6  25   9     5837.83     5238.99   1102.05 o 
 -10  26   9     2740.52     3031.74    381.00 o 
  -9  26   9     5539.30     5316.18    423.61 o 
  -8  26   9      386.97      546.51    194.97 o 
  -7  26   9     3798.83     3868.53    332.20 o 
  -6  26   9     1859.93     2071.75    259.66 o 
  -5  26   9        3.32      159.69    197.59 o 
  -4  26   9      174.17      385.18    172.24 o 
  -3  26   9     2234.92     2613.96    309.51 o 
  -2  26   9      274.46      309.34    193.91 o 
  -1  26   9     3688.17     3818.99    364.83 o 
   0  26   9     1796.30     1639.43    262.89 o 
   1  26   9      128.73      311.89    270.20 o 
   2  26   9      221.88      370.12    192.61 o 
   3  26   9      463.30      538.66    228.40 o 
   4  26   9      358.74      412.13    279.48 o 
   5  26   9     2439.28     2618.86    475.51 o 
  -9  27   9      830.41     1143.95    264.99 o 
  -8  27   9       62.38      172.66    194.74 o 
  -7  27   9     4203.47     4597.20    405.62 o 
  -6  27   9     4764.52     4685.73    405.71 o 
  -5  27   9     5631.19     5287.63    423.65 o 
  -4  27   9     1749.05     2049.06    283.12 o 
  -3  27   9     6055.16     5892.14    434.10 o 
  -1  27   9      467.98      623.12    205.26 o 
   0  27   9     8647.75     9114.72    513.75 o 
   1  27   9     2252.66     2104.12    295.93 o 
   2  27   9     8148.53     8108.45    495.49 o 
   4  27   9     1063.92     1352.76    388.53 o 
  -8  28   9     3798.10     3841.35    424.92 o 
  -7  28   9     2211.96     2650.94    326.67 o 
  -6  28   9     3567.40     3674.17    379.00 o 
  -5  28   9     5954.82     6187.80    451.81 o 
  -4  28   9     2643.09     2736.99    329.38 o 
  -3  28   9     1783.92     2084.04    297.21 o 
  -2  28   9     3182.52     2779.49    339.05 o 
  -1  28   9     6670.90     6729.58    597.30 o 
   0  28   9       32.21      159.96    188.16 o 
   1  28   9    13623.08    13887.79    830.83 o 
   2  28   9      836.96      870.68    261.75 o 
   3  28   9     2711.36     2659.37    386.30 o 
  -7  29   9      133.42      221.73    206.89 o 
  -6  29   9        7.58      216.01    181.90 o 
  -5  29   9      183.21      185.55    178.55 o 
  -4  29   9     3825.70     4065.56    395.21 o 
  -3  29   9      268.29      333.20    190.44 o 
  -2  29   9       89.09      286.43    201.87 o 
  -1  29   9       61.25      184.71    197.92 o 
   0  29   9      764.63     1129.34    258.88 o 
   1  29   9      232.81      471.34    210.02 o 
   2  29   9      261.61      643.72    223.99 o 
  -4  30   9        0.15      283.19    191.70 o 
  -3  30   9     4646.67     4742.38    480.80 o 
  -2  30   9      100.00      169.80    193.01 o 
  -1  30   9       50.43      205.32    201.48 o 
 -18   0  10      348.04      793.21    287.46 o 
 -17   0  10     1947.33     2443.27    399.96 o 
 -16   0  10     2350.57     2527.98    393.19 o 
 -15   0  10    18167.97    18664.88    894.34 o 
 -14   0  10     3733.00     4559.37    447.25 o 
 -13   0  10    33975.20    33183.88   1213.95 o 
 -10   0  10     1371.89     1742.47    242.00 o 
  -9   0  10     1586.37     1682.64    175.05 o 
  -8   0  10     1001.28     1340.70    340.69 o 
   0   0  10    11067.69    12559.92    566.65 o 
   6   0  10     6879.16     6381.18    613.61 o 
   8   0  10     5989.04     5057.19    498.08 o 
   9   0  10     3617.07     3330.63    433.05 o 
 -18   1  10       80.54      413.06    179.58 o 
 -17   1  10      858.34      914.70    218.29 o 
 -16   1  10      155.56      348.51    158.17 o 
 -15   1  10      423.34      784.81    173.94 o 
 -14   1  10    29645.62    28605.37    799.38 o 
 -13   1  10    14134.30    14417.64    505.23 o 
 -12   1  10     6189.04     7002.20    333.13 o 
 -11   1  10    28797.34    27534.52   1412.59 o 
 -10   1  10    30762.35    30107.59   1180.80 o 
  -9   1  10      658.08      762.22     99.97 o 
  -7   1  10     1006.75     1136.74     98.76 o 
  -5   1  10    21137.34    21102.19    474.53 o 
  -4   1  10     7042.59     6847.06    298.53 o 
  -3   1  10     1206.53     1090.42     92.72 o 
  -2   1  10    11856.77    11909.87    293.73 o 
   0   1  10    19461.59    18575.77    385.77 o 
   3   1  10     1952.28     1986.30    201.88 o 
   5   1  10    22717.12    22553.03    669.43 o 
   7   1  10     3940.92     3453.16    332.31 o 
   9   1  10      830.30     1239.23    226.49 o 
 -18   2  10     1257.55     1421.65    262.03 o 
 -17   2  10    10649.98     9964.42    478.73 o 
 -16   2  10      378.99      430.41    173.37 o 
 -15   2  10      846.21     1001.19    195.04 o 
 -14   2  10      168.60     1086.77    191.99 o 
 -13   2  10      181.79      421.73    137.08 o 
 -12   2  10    10333.32     9893.86    396.12 o 
 -10   2  10      416.81      602.56    127.76 o 
  -8   2  10     4238.29     4018.42    179.65 o 
  -5   2  10    18893.24    19048.84    418.80 o 
  -4   2  10     9679.04     9678.21    266.78 o 
  -3   2  10   139618.80   146643.70   4464.19 o 
  -2   2  10    57918.09    61071.62   1105.06 o 
   0   2  10    31836.78    30784.19    575.25 o 
   4   2  10     9032.85     8316.71    372.92 o 
   7   2  10     7355.28     6744.56    475.66 o 
  10   2  10      156.94      294.76    242.35 o 
 -18   3  10     4386.07     4023.69    390.43 o 
 -17   3  10     1751.53     1906.75    276.79 o 
 -16   3  10       21.95      382.73    162.11 o 
 -15   3  10    12109.12    11585.12    484.27 o 
 -14   3  10    14463.51    14428.28    529.57 o 
 -13   3  10      393.84      424.53    139.51 o 
 -12   3  10      324.87      451.21    130.06 o 
 -11   3  10     7967.86     7781.43    338.36 o 
 -10   3  10     4116.98     4446.18    253.16 o 
  -7   3  10     5035.75     5166.63    239.89 o 
  -6   3  10      482.11      432.93     74.18 o 
  -4   3  10    50135.45    51585.98   1280.24 o 
  -3   3  10       28.21      241.97     59.97 o 
   0   3  10      742.76      847.93     80.54 o 
   3   3  10      395.01      524.85    132.22 o 
   6   3  10       67.86      -22.60    122.07 o 
   8   3  10     8314.49     7603.52    713.60 o 
  10   3  10     1003.63     1993.41    523.02 o 
  11   3  10     7145.17     6984.63    631.60 o 
  12   3  10      109.19      713.34    304.86 o 
 -18   4  10     3258.18     3417.50    357.53 o 
 -17   4  10     2470.25     2503.81    319.35 o 
 -16   4  10    11861.80    11440.01    545.18 o 
 -15   4  10    13710.04    13793.91    532.89 o 
 -14   4  10    14400.46    13641.93    511.37 o 
 -13   4  10    16253.34    15943.33    538.49 o 
 -11   4  10     1172.08     1188.78    166.49 o 
  -9   4  10     5881.00     5487.59    211.57 o 
  -7   4  10    13003.83    13920.44    350.51 o 
  -6   4  10    37862.13    39528.30   1046.51 o 
  -5   4  10       42.78      162.52     57.06 o 
  -4   4  10    17730.56    18160.11    400.93 o 
  -2   4  10     1036.31     1329.89    101.34 o 
  -1   4  10    10708.52    10072.88    261.13 o 
   0   4  10     2750.91     3189.09    148.92 o 
   2   4  10     1642.07     1648.03    176.38 o 
   5   4  10      152.37      285.81    146.63 o 
  11   4  10     1047.77     1356.04    338.10 o 
  12   4  10     4716.75     5039.10    565.95 o 
 -18   5  10     2220.85     2406.77    361.96 o 
 -17   5  10      606.22      737.55    210.66 o 
 -16   5  10      101.89      130.85    162.42 o 
 -15   5  10     1156.52     1452.29    237.85 o 
 -14   5  10     3808.64     3875.20    302.16 o 
 -13   5  10      451.01      507.29    138.90 o 
 -12   5  10     1719.59     1836.90    199.56 o 
 -11   5  10     8256.23     7649.14    419.50 o 
  -9   5  10       65.28       67.18     66.79 o 
  -6   5  10     1371.72     1417.70    109.60 o 
  -5   5  10    12064.67    12388.57    309.27 o 
  -4   5  10     6073.91     5314.11    234.51 o 
  -3   5  10     2479.33     2293.86    113.26 o 
  -2   5  10    58781.76    64634.24   1565.70 o 
  -1   5  10    18611.11    17879.48    368.34 o 
   0   5  10       14.61       79.58     53.05 o 
   1   5  10    14213.65    13694.45    344.29 o 
   6   5  10       15.81      257.40    202.27 o 
   8   5  10     3521.85     3409.75    324.36 o 
   9   5  10      210.00      452.43    178.09 o 
  12   5  10       37.84      305.99    267.58 o 
 -18   6  10      679.52      792.96    236.16 o 
 -17   6  10      374.76      622.25    237.69 o 
 -16   6  10      771.41      959.08    211.76 o 
 -15   6  10      757.36      942.78    207.32 o 
 -14   6  10     5925.77     5918.52    385.67 o 
 -13   6  10       30.63       70.56    128.12 o 
 -12   6  10     4789.56     4695.79    283.32 o 
 -11   6  10       48.07      158.99    289.83 o 
 -10   6  10      375.44      780.87    282.79 o 
  -9   6  10    17102.30    18421.42    492.80 o 
  -8   6  10     2242.51     2019.64    156.88 o 
  -7   6  10        2.75      103.33     58.86 o 
  -6   6  10     4760.05     4679.70    223.05 o 
  -5   6  10      780.69      739.42    109.78 o 
  -4   6  10     6045.57     4969.35    228.74 o 
  -1   6  10     6166.59     6173.93    203.32 o 
   0   6  10    30954.87    31553.08    605.76 o 
   1   6  10     5626.82     6239.29    206.10 o 
   2   6  10     7524.17     7199.50    262.24 o 
   5   6  10      294.63      477.96    153.73 o 
   7   6  10      203.56      303.04    152.65 o 
  10   6  10     3768.67     3651.17    389.09 o 
  11   6  10     2467.24     2414.35    408.65 o 
  12   6  10     3303.84     3072.87    461.04 o 
 -17   7  10      561.75      715.76    220.17 o 
 -16   7  10     4341.77     4166.33    389.78 o 
 -15   7  10     4997.33     4541.81    430.14 o 
 -14   7  10    11218.77    10874.59    502.41 o 
 -13   7  10     2126.56     2131.08    259.33 o 
 -12   7  10     4545.41     5176.13    336.44 o 
 -11   7  10        2.72       -9.78    101.37 o 
 -10   7  10     1466.60     1632.71    160.02 o 
  -9   7  10       86.51      187.41     84.53 o 
  -7   7  10      189.16      307.59     73.33 o 
  -5   7  10      280.27      306.82     65.39 o 
  -4   7  10    15537.36    14980.20    337.67 o 
  -2   7  10     6026.52     5986.28    206.18 o 
  -1   7  10      204.38      249.11     66.33 o 
   0   7  10    12081.19    11936.28    306.58 o 
   1   7  10      244.99      317.10     73.11 o 
   3   7  10     3475.14     3523.28    320.36 o 
   4   7  10    11603.38    11108.77    472.45 o 
   5   7  10      158.30      276.41    135.48 o 
   7   7  10        5.22      145.16    142.58 o 
   9   7  10       12.04      292.66    173.63 o 
  10   7  10     2432.48     2549.17    346.09 o 
  11   7  10       83.37      186.47    258.26 o 
  12   7  10      246.01      689.61    458.34 o 
 -17   8  10     4423.33     4527.34    417.56 o 
 -16   8  10      155.45      244.98    182.26 o 
 -15   8  10     5721.70     5525.97    417.66 o 
 -14   8  10     3999.28     4269.96    357.55 o 
 -13   8  10     5538.83     5752.61    388.22 o 
 -12   8  10       33.72       36.54    161.88 o 
 -11   8  10      570.50      556.66    151.73 o 
 -10   8  10       24.80       72.35     96.82 o 
  -9   8  10      185.17      220.60    102.31 o 
  -8   8  10      480.62      627.19    130.93 o 
  -7   8  10     8820.43     8488.99    257.27 o 
  -6   8  10     1914.97     2080.72    151.82 o 
  -3   8  10     3798.84     3552.58    157.98 o 
  -2   8  10     4834.69     4821.50    184.26 o 
  -1   8  10     5323.34     4918.84    184.66 o 
   0   8  10    13232.19    13749.40    340.09 o 
   1   8  10     4036.17     3672.88    175.91 o 
   2   8  10     8440.86     6958.35    602.05 o 
   3   8  10     3756.91     3562.24    265.99 o 
   6   8  10     1796.54     1945.56    234.46 o 
   7   8  10     6613.71     7080.22    411.37 o 
   8   8  10     1964.02     2186.00    264.30 o 
   9   8  10      472.33      800.60    207.25 o 
  10   8  10      251.93      351.26    216.00 o 
  11   8  10      923.78     1163.17    314.96 o 
  12   8  10      801.40     1387.89    347.35 o 
 -17   9  10       78.96      155.71    194.09 o 
 -16   9  10     1127.23     1312.78    256.99 o 
 -15   9  10     3374.23     3356.77    345.23 o 
 -14   9  10     6507.70     6114.67    410.12 o 
 -13   9  10      980.99     1067.07    206.32 o 
 -12   9  10    20494.80    19945.38    676.73 o 
 -11   9  10     3116.43     3408.30    282.83 o 
 -10   9  10    11301.82    10593.08    562.97 o 
  -7   9  10      149.34      216.59     96.85 o 
  -6   9  10     7350.17     7068.31    259.88 o 
  -4   9  10     2329.05     2055.99    154.67 o 
  -3   9  10     3339.94     3112.86    171.74 o 
  -2   9  10     6099.35     6269.22    295.52 o 
  -1   9  10     4957.15     4830.51    370.27 o 
   0   9  10    11934.42    11070.24    301.46 o 
   2   9  10     2211.60     2445.81    205.91 o 
   3   9  10     2854.90     2605.98    238.31 o 
   4   9  10     5109.50     4889.38    546.32 o 
   6   9  10     5475.15     5732.58    379.34 o 
   7   9  10      373.56     1089.92    208.84 o 
   9   9  10     3079.58     2958.90    314.69 o 
  11   9  10     1502.70     1483.00    348.41 o 
 -17  10  10      353.40      554.43    222.08 o 
 -16  10  10     2635.58     2639.83    329.43 o 
 -15  10  10     5177.39     5256.84    411.48 o 
 -14  10  10      460.54      564.72    188.17 o 
 -13  10  10    10087.23     9948.38    478.00 o 
 -12  10  10      882.68     1116.42    198.86 o 
 -11  10  10    11402.23    10662.49    456.27 o 
 -10  10  10     1258.94     1432.85    249.77 o 
  -9  10  10     6352.66     6537.97    545.23 o 
  -7  10  10    39679.89    39948.52    841.03 o 
  -6  10  10     1420.51     1557.83    139.92 o 
  -5  10  10     8013.99     8330.20    282.07 o 
  -3  10  10     6056.13     5618.72    281.25 o 
  -1  10  10    21896.88    20618.38    487.10 o 
   0  10  10     2204.37     2253.23    142.92 o 
   1  10  10    16048.81    15557.51    404.25 o 
   2  10  10    14870.35    14027.27    529.05 o 
   3  10  10     2677.22     2711.23    330.92 o 
   5  10  10     4092.39     5028.21    649.01 o 
   6  10  10      281.90      488.91    239.33 o 
   8  10  10     3249.17     3446.07    330.33 o 
  10  10  10     5679.60     4974.15    510.40 o 
 -17  11  10      397.06      543.38    251.39 o 
 -16  11  10     1233.96     1558.70    302.12 o 
 -15  11  10      486.07      686.48    202.07 o 
 -14  11  10       18.62       49.06    144.61 o 
 -13  11  10     4296.53     4750.28    364.81 o 
 -12  11  10      858.98      964.71    191.86 o 
 -11  11  10     7764.11     7576.46    379.61 o 
 -10  11  10    13010.10    12724.94    631.00 o 
  -9  11  10     1260.87     1267.65    167.82 o 
  -8  11  10     2705.56     2698.54    192.52 o 
  -7  11  10     6633.51     6280.31    257.61 o 
  -6  11  10     3501.23     3576.04    197.21 o 
  -3  11  10      851.61      857.63    105.31 o 
   0  11  10      301.57      557.07     93.81 o 
   2  11  10     2282.21     2398.09    161.66 o 
   3  11  10      909.88      889.96    164.30 o 
   7  11  10     8064.25     7590.01    396.30 o 
   8  11  10      921.40      883.32    288.92 o 
   9  11  10       81.63      240.67    194.47 o 
  11  11  10     1363.53     2207.63    798.79 o 
 -17  12  10     2631.17     2658.18    399.77 o 
 -16  12  10     1214.80     1517.73    309.52 o 
 -15  12  10      958.81      937.39    260.06 o 
 -14  12  10      742.70      985.27    246.78 o 
 -13  12  10        8.79       95.21    161.99 o 
 -12  12  10     8332.03     7768.04    464.65 o 
 -10  12  10      405.02      496.16    152.78 o 
  -7  12  10     3465.33     3673.70    239.05 o 
  -4  12  10      650.95      614.95    119.64 o 
  -2  12  10     8853.47     8284.91    337.65 o 
  -1  12  10       40.80      155.74     94.86 o 
   0  12  10    13386.60    12639.60    373.61 o 
   1  12  10      533.38      566.37     99.07 o 
   2  12  10    11609.61    10800.14    315.68 o 
   3  12  10     9430.42    10545.11    445.93 o 
   4  12  10      140.72      326.85    139.15 o 
   6  12  10    19906.33    16693.71    576.23 o 
  10  12  10      747.82      877.17    251.87 o 
 -16  13  10      155.24      330.30    227.73 o 
 -15  13  10     7723.99     6608.93    529.06 o 
 -14  13  10     8419.59     8007.86    524.81 o 
 -13  13  10     1308.61     1214.99    255.97 o 
 -12  13  10     1768.63     1944.00    295.34 o 
 -11  13  10     5616.09     6520.53    634.20 o 
 -10  13  10    10102.20     9955.37    456.72 o 
  -9  13  10     3845.93     3812.13    376.44 o 
  -8  13  10     2163.68     2196.68    202.59 o 
  -7  13  10     3502.74     3776.78    245.51 o 
  -6  13  10     2910.94     3016.91    224.03 o 
  -2  13  10     2799.94     3126.43    281.25 o 
   0  13  10     9421.49     9708.82    359.92 o 
   2  13  10      658.05     1347.48    149.79 o 
   6  13  10      874.29     1359.64    398.71 o 
   7  13  10     1687.90     2084.49    327.93 o 
   8  13  10     1620.34     1799.64    288.20 o 
   9  13  10    12558.33    11245.16   1367.41 o 
  11  13  10     2172.65     2675.99    505.87 o 
 -16  14  10     2271.04     2405.85    371.99 o 
 -15  14  10     2846.58     3226.82    395.43 o 
 -14  14  10     4929.74     5209.22    470.93 o 
 -13  14  10     2707.55     2874.65    360.00 o 
 -12  14  10     3772.03     3880.72    385.91 o 
 -11  14  10     1312.84     1256.00    235.30 o 
 -10  14  10      423.14      805.19    425.47 o 
  -9  14  10        8.86       44.06    111.45 o 
  -8  14  10     6872.18     6330.49    454.20 o 
  -7  14  10     1839.40     1965.42    288.01 o 
  -6  14  10     5269.02     4984.67    305.77 o 
  -4  14  10     7406.49     6416.93    372.07 o 
  -3  14  10    16337.42    15527.25    680.21 o 
  -1  14  10      503.07      881.32    436.02 o 
   0  14  10       68.23      136.28     94.65 o 
   1  14  10     3773.21     3836.51    242.29 o 
   3  14  10     8358.63     9873.34    639.56 o 
   5  14  10     6789.91     6400.23   1025.28 o 
   7  14  10     9702.82     9748.46    888.06 o 
   8  14  10     1629.65     2477.82    427.08 o 
   9  14  10      297.89      843.32    272.87 o 
  10  14  10     4850.84     4542.58    509.36 o 
 -16  15  10      463.23      673.49    257.75 o 
 -15  15  10      799.48     1023.54    281.74 o 
 -14  15  10      680.09      712.34    236.43 o 
 -13  15  10     2062.92     2110.94    307.98 o 
 -12  15  10      398.79      642.48    210.87 o 
 -11  15  10    19033.48    17839.63    651.73 o 
 -10  15  10     8614.04     8889.79    673.94 o 
  -9  15  10     2026.16     1995.35    241.82 o 
  -6  15  10     4361.82     4374.88    263.73 o 
  -5  15  10    28954.71    27494.84    690.96 o 
  -4  15  10    19775.61    18583.14    780.74 o 
  -3  15  10     6910.59     6994.65    322.48 o 
   0  15  10     1678.68     1662.65    190.29 o 
   1  15  10     4066.55     6858.26   1349.39 o 
   3  15  10     8799.66     7617.33    480.09 o 
   4  15  10    10841.11    11264.41    703.15 o 
   5  15  10    20400.94    20391.08    805.40 o 
   6  15  10     2617.87     3092.64    344.19 o 
   9  15  10       65.57      486.02    258.61 o 
 -15  16  10     2656.53     2989.18    393.75 o 
 -14  16  10      256.53      799.29    251.89 o 
 -13  16  10     4097.83     4122.70    424.42 o 
 -12  16  10     9142.40     8482.23    512.28 o 
 -11  16  10     1479.69     1594.89    240.15 o 
 -10  16  10     3951.34     3828.86    322.67 o 
  -9  16  10      466.19      482.58    188.31 o 
  -8  16  10     2830.66     3000.54    275.53 o 
  -6  16  10    16603.28    16901.92    531.02 o 
  -5  16  10       38.48      157.55    108.50 o 
  -4  16  10    14053.47    14129.49    483.23 o 
   0  16  10    17075.88    16148.02    516.60 o 
   1  16  10     6614.45     6052.48    624.54 o 
   5  16  10       89.21      373.42    182.03 o 
   6  16  10    14117.55    14003.08    650.38 o 
   8  16  10      599.11     1146.96    281.78 o 
   9  16  10     2044.50     2111.24    355.84 o 
  10  16  10      170.69      528.38    391.34 o 
 -15  17  10     3126.54     3586.85    435.65 o 
 -14  17  10    14334.90    14255.77    715.98 o 
 -13  17  10       32.16      152.46    193.82 o 
 -12  17  10    20941.97    20041.25    819.97 o 
 -11  17  10     3606.82     3425.47    323.13 o 
 -10  17  10     4750.66     4934.94    368.34 o 
  -8  17  10    15505.57    15182.99    523.80 o 
  -7  17  10     1725.04     1642.32    203.39 o 
  -6  17  10    14057.13    13819.36    479.04 o 
  -4  17  10      281.22      355.85    125.58 o 
  -3  17  10     1259.23     1293.92    179.85 o 
   0  17  10    13258.60    12988.62    460.12 o 
   2  17  10     5402.44     5226.50    299.54 o 
   3  17  10     4250.39     3838.49    461.59 o 
   4  17  10     1517.86     1462.64    290.68 o 
   6  17  10     7597.44     9208.17    751.53 o 
   7  17  10      621.87     1043.74    291.27 o 
   8  17  10     8874.23     9836.83    831.37 o 
   9  17  10     6326.24     6521.73    575.32 o 
 -15  18  10      624.21      753.15    264.54 o 
 -14  18  10       14.75       88.59    209.79 o 
 -13  18  10     4674.93     4860.36    465.68 o 
 -12  18  10     1745.55     1680.26    295.66 o 
 -11  18  10       26.84      331.02    160.43 o 
 -10  18  10      606.38      833.09    194.34 o 
  -9  18  10       99.81      148.98    137.05 o 
  -7  18  10       20.30       25.04    117.89 o 
  -6  18  10     4576.54     4690.78    302.80 o 
  -5  18  10     3868.63     3992.09    282.55 o 
  -4  18  10     3800.06     4010.58    281.13 o 
  -2  18  10     2266.34     2376.17    229.89 o 
  -1  18  10       54.76      102.72    115.76 o 
   0  18  10     8329.27     8215.13    368.90 o 
   1  18  10       85.83      192.46    118.36 o 
   2  18  10     1510.02     1435.40    195.86 o 
   7  18  10      632.26      784.79    264.18 o 
   8  18  10     4161.59     4041.50    483.75 o 
   9  18  10       13.24      227.43    288.82 o 
 -14  19  10      594.33      555.23    238.54 o 
 -13  19  10     4313.86     4241.48    444.59 o 
 -12  19  10     2901.69     3272.07    381.13 o 
 -11  19  10      883.22     1274.56    227.77 o 
 -10  19  10    26875.28    26240.47    854.14 o 
  -9  19  10        3.18      160.16    146.59 o 
  -8  19  10     8992.50     8702.33    437.34 o 
  -7  19  10      566.98      696.17    169.49 o 
  -5  19  10     1654.50     1616.14    206.13 o 
  -3  19  10     1152.50     1268.19    186.26 o 
  -1  19  10    12262.97    11472.42    658.93 o 
   0  19  10     5259.86     5481.00    318.38 o 
   1  19  10     2952.68     2786.77    437.22 o 
   3  19  10     2428.22     2680.12    363.88 o 
   5  19  10     5640.87     5196.77   1005.76 o 
   7  19  10      728.78      812.84    280.10 o 
   9  19  10       83.93      344.11    319.29 o 
 -14  20  10      556.26      607.98    247.02 o 
 -13  20  10       47.85      435.22    213.65 o 
 -12  20  10      573.93      526.26    221.27 o 
 -11  20  10     2397.11     2623.54    308.16 o 
 -10  20  10      167.37      189.79    157.77 o 
  -9  20  10     2177.23     2325.99    282.69 o 
  -8  20  10      372.62      381.18    142.46 o 
  -7  20  10      737.64      586.94    172.42 o 
  -6  20  10      241.71      423.21    145.03 o 
  -5  20  10     4316.92     4529.73    310.16 o 
  -4  20  10      807.84      719.41    159.92 o 
  -3  20  10    13364.86    12509.72    668.01 o 
  -2  20  10      171.12      240.68    133.45 o 
  -1  20  10     1695.06     1806.47    220.51 o 
   0  20  10      446.62      601.66    153.26 o 
   2  20  10      335.95      425.81    150.77 o 
   4  20  10      287.15      366.07    216.84 o 
   6  20  10      598.37      676.57    260.54 o 
   7  20  10      353.24      310.80    235.84 o 
   8  20  10       59.98        1.79    280.01 o 
 -13  21  10       22.95      350.12    215.74 o 
 -12  21  10     1118.09     1085.48    265.28 o 
 -11  21  10      192.53      214.40    164.76 o 
 -10  21  10     2209.35     2397.38    296.14 o 
  -9  21  10       13.51       63.49    141.85 o 
  -8  21  10     7814.06     7455.05    423.17 o 
  -7  21  10     1306.87     1474.21    210.65 o 
  -6  21  10     1248.71     1366.56    199.63 o 
  -5  21  10     2461.12     2371.42    249.32 o 
  -4  21  10     7250.85     7476.30    369.64 o 
  -3  21  10      143.01      325.21    136.71 o 
  -2  21  10     1440.70     1509.57    206.38 o 
  -1  21  10     2182.76     2436.15    248.47 o 
   0  21  10     1473.44     1284.14    195.40 o 
   1  21  10     1809.85     1627.31    219.59 o 
   2  21  10     1128.90     1099.94    189.17 o 
   3  21  10       25.33      181.53    192.74 o 
   5  21  10     3909.16     3684.65    437.76 o 
   6  21  10      297.46      437.31    243.90 o 
   7  21  10      190.10      415.58    253.68 o 
 -13  22  10      115.25      181.12    216.32 o 
 -12  22  10     1025.90     1215.39    271.95 o 
 -11  22  10     2253.43     2007.76    286.28 o 
 -10  22  10      960.67     1072.04    216.27 o 
  -9  22  10      322.32      435.34    176.28 o 
  -8  22  10      286.43      316.75    162.13 o 
  -7  22  10       44.37      121.90    127.30 o 
  -6  22  10     1621.58     1516.93    213.07 o 
  -5  22  10       45.80      131.84    123.22 o 
  -4  22  10      119.82      165.07    312.54 o 
  -3  22  10      517.31      445.45    145.40 o 
  -1  22  10      661.22      643.71    166.86 o 
   0  22  10       19.15      114.11    125.18 o 
   1  22  10      328.35      550.81    161.47 o 
   2  22  10     4648.07     4607.43    331.17 o 
   3  22  10     1884.47     1924.48    331.08 o 
   4  22  10     3597.57     3574.01    425.40 o 
   5  22  10      147.35      314.71    222.54 o 
   6  22  10      289.56      574.69    249.75 o 
   7  22  10      331.19      560.19    276.75 o 
 -12  23  10      167.49       97.38    205.83 o 
 -11  23  10      149.15      378.02    180.66 o 
 -10  23  10       15.05      302.26    169.60 o 
  -9  23  10      710.76      802.39    205.27 o 
  -8  23  10     1099.56     1108.93    216.94 o 
  -7  23  10      866.52      901.65    185.21 o 
  -6  23  10     1750.07     1525.17    220.44 o 
  -5  23  10      593.44      729.75    205.80 o 
  -4  23  10      483.13      727.33    166.88 o 
  -2  23  10     3580.51     3830.86    334.69 o 
   0  23  10     5274.46     5248.41    345.02 o 
   2  23  10       40.04      508.64    508.64 o 
   4  23  10     1559.95     1565.08    327.59 o 
   5  23  10     4608.68     4306.61    476.83 o 
   6  23  10      678.93      968.80    297.49 o 
   7  23  10     3690.46     4298.55    587.52 o 
 -11  24  10     5609.77     5921.00    450.67 o 
 -10  24  10       69.48      217.78    175.23 o 
  -9  24  10      848.20      812.69    228.77 o 
  -8  24  10     7358.04     7101.04    443.08 o 
  -7  24  10      110.49      176.46    136.94 o 
  -6  24  10      118.20      364.94    164.56 o 
  -5  24  10       15.06      225.03    136.42 o 
  -4  24  10      146.82      182.12    136.70 o 
  -3  24  10     1142.26     1367.97    211.73 o 
  -1  24  10      575.15      626.61    173.82 o 
   0  24  10       31.51      126.69    137.24 o 
   1  24  10     1410.46     1402.18    222.36 o 
   2  24  10     4306.55     4369.64    346.71 o 
   3  24  10     3906.85     3454.14    425.22 o 
   4  24  10      571.78      705.65    260.42 o 
   5  24  10     1926.59     2390.62    377.93 o 
   6  24  10     2667.51     2763.86    411.39 o 
 -11  25  10     2718.35     2791.50    336.92 o 
 -10  25  10     3424.64     3789.67    373.20 o 
  -9  25  10     2809.28     2764.67    324.22 o 
  -8  25  10      289.70      392.35    175.17 o 
  -7  25  10     3860.75     3925.48    330.87 o 
  -6  25  10      494.82      557.38    191.46 o 
  -4  25  10     1381.37     1410.70    217.48 o 
  -3  25  10     2986.45     3178.52    298.54 o 
  -2  25  10      853.00     1007.71    197.67 o 
  -1  25  10     2507.52     2634.41    278.18 o 
   0  25  10     2123.77     2167.68    259.82 o 
   1  25  10       66.43       75.79    171.76 o 
   2  25  10      542.94      638.42    187.52 o 
   4  25  10     3911.92     4232.71    474.12 o 
   5  25  10     4988.65     5192.44    521.42 o 
 -10  26  10       16.73       29.59    176.86 o 
  -9  26  10     2626.82     2823.28    326.94 o 
  -8  26  10     6710.15     5786.37    433.50 o 
  -7  26  10     8475.37     8148.91    434.63 o 
  -6  26  10     1733.41     1740.89    242.39 o 
  -5  26  10     7962.84     8091.27    429.51 o 
  -4  26  10     1960.98     1714.41    242.68 o 
  -3  26  10     2732.45     3027.78    297.58 o 
  -2  26  10      584.49      628.52    178.63 o 
  -1  26  10     3476.16     3732.92    332.43 o 
   0  26  10     1155.03      812.91    198.85 o 
   1  26  10     5703.11     5919.26    391.92 o 
   2  26  10     3636.63     4006.64    437.83 o 
   4  26  10       46.55      435.06    558.22 o 
  -9  27  10     3631.20     3624.99    418.66 o 
  -8  27  10     4332.16     4760.69    460.10 o 
  -7  27  10      214.19      303.02    182.46 o 
  -6  27  10    12206.98    11415.54    569.83 o 
  -5  27  10    10575.16    10233.63    536.69 o 
  -4  27  10     3278.09     3447.81    359.86 o 
  -3  27  10      709.20      819.21    214.13 o 
  -2  27  10      947.36     1164.38    244.26 o 
   0  27  10     6645.97     6525.69    473.21 o 
   1  27  10     4829.80     5003.64    423.78 o 
   2  27  10      139.16      183.72    194.75 o 
   3  27  10     2890.76     3094.96    508.70 o 
  -8  28  10     1136.77     1592.80    305.40 o 
  -7  28  10       54.27      346.48    212.66 o 
  -6  28  10     1180.86     1278.44    250.70 o 
  -5  28  10     1309.48     1394.70    261.33 o 
  -4  28  10      741.43      979.15    228.44 o 
  -3  28  10     5885.47     6317.33    553.07 o 
  -2  28  10     2227.45     2428.01    324.41 o 
  -1  28  10      824.83     1081.88    243.43 o 
   0  28  10      763.67     1120.88    244.34 o 
   1  28  10       28.25      239.97    199.89 o 
   2  28  10      817.05      738.81    268.23 o 
  -6  29  10     3099.56     3059.29    347.37 o 
  -5  29  10     1040.05     1260.44    253.01 o 
  -4  29  10    11588.34    11252.49    579.40 o 
  -3  29  10      369.55      380.34    223.88 o 
  -2  29  10     4771.78     4764.28    430.44 o 
  -1  29  10     8152.79     8122.85    517.54 o 
   0  29  10      455.68      623.90    223.18 o 
 -18   1  11     4174.72     4499.83    411.39 o 
 -17   1  11     3778.95     3634.02    333.67 o 
 -16   1  11     3275.67     3713.81    322.91 o 
 -15   1  11     4757.36     4626.85    334.39 o 
 -14   1  11     5478.75     5566.46    342.34 o 
 -13   1  11     6572.44     6321.46    330.10 o 
 -12   1  11    15713.88    15625.42    514.33 o 
 -11   1  11    17819.62    17198.95    742.07 o 
 -10   1  11     2059.45     2111.74    194.46 o 
  -9   1  11    13028.89    12783.59    344.73 o 
  -8   1  11     1045.48     1013.93    108.41 o 
  -6   1  11    27864.71    29020.01    835.59 o 
  -5   1  11    21720.02    22342.43    476.49 o 
  -4   1  11     9664.50     9705.42    267.06 o 
  -3   1  11    26658.69    25103.74    508.58 o 
  -2   1  11     2903.11     2989.48    141.17 o 
  -1   1  11    17408.64    15697.69    531.36 o 
   0   1  11     4291.41     4505.54    161.68 o 
   1   1  11     9559.21    10094.85    436.26 o 
   2   1  11     2202.08     2155.69    213.87 o 
   8   1  11      183.29      277.89    160.71 o 
  10   1  11       17.06      361.71    286.11 o 
 -18   2  11     2647.77     2546.89    314.36 o 
 -17   2  11        1.85      222.49    175.70 o 
 -16   2  11     4613.50     4457.18    347.07 o 
 -15   2  11      775.95      973.05    185.22 o 
 -14   2  11     5245.44     5175.99    338.70 o 
 -13   2  11      127.55      267.82    123.16 o 
 -12   2  11     1894.82     1991.16    203.73 o 
 -11   2  11     3705.52     4032.70    262.21 o 
 -10   2  11      691.58      755.79    136.15 o 
  -9   2  11     8888.15     9149.47    284.75 o 
  -8   2  11     1156.09     1339.88    134.15 o 
  -7   2  11     3313.17     3340.27    165.59 o 
  -6   2  11      740.32      777.29     94.40 o 
  -5   2  11     9150.29     9113.57    263.20 o 
  -4   2  11      633.16      921.93    109.29 o 
  -2   2  11      397.21      481.55     73.82 o 
  -1   2  11     5786.86     5397.94    178.63 o 
   0   2  11     1844.32     1696.14    104.87 o 
   2   2  11      817.98     1095.11    166.68 o 
   4   2  11      243.63      641.73    163.34 o 
   6   2  11      250.36      369.39    151.83 o 
   8   2  11     1302.07     1331.62    225.69 o 
   9   2  11     2816.73     5390.95   1368.53 o 
  10   2  11      977.81     1356.75    329.17 o 
  11   2  11      835.43     1639.80    725.21 o 
  12   2  11      211.64      833.92    316.52 o 
 -18   3  11      718.25     1047.82    224.64 o 
 -17   3  11     1686.96     2136.56    292.07 o 
 -16   3  11     3389.27     3648.10    351.84 o 
 -15   3  11        7.19      110.25    128.83 o 
 -14   3  11     6659.37     6341.27    358.61 o 
 -13   3  11      111.69      286.50    122.90 o 
 -12   3  11       48.17        1.70     95.34 o 
 -11   3  11        3.96       88.15    115.43 o 
 -10   3  11    19174.64    19144.90    557.82 o 
  -9   3  11     1350.23     1339.73    125.89 o 
  -8   3  11    17480.02    18058.96    435.66 o 
  -7   3  11    28221.33    27783.92    575.71 o 
  -6   3  11     1379.58     1465.58    118.05 o 
  -4   3  11     1546.04     1871.79    114.22 o 
  -3   3  11     1996.23     2123.95    182.23 o 
  -1   3  11    42973.51    43028.92    784.24 o 
   0   3  11      788.87     1042.95     90.29 o 
   3   3  11      180.90      423.49    197.28 o 
   4   3  11     4818.93     4292.37    358.57 o 
   6   3  11      677.23      675.81    169.42 o 
   9   3  11      662.89      828.84    202.76 o 
  11   3  11      953.27      996.56    304.16 o 
 -18   4  11       10.48      233.51    188.54 o 
 -17   4  11       33.65      194.43    175.69 o 
 -16   4  11        7.90       93.40    155.99 o 
 -15   4  11       99.74      245.61    156.12 o 
 -14   4  11     2848.29     2948.46    269.34 o 
 -13   4  11     5022.65     4901.73    309.33 o 
 -12   4  11        3.30      168.29    107.79 o 
 -11   4  11     3639.87     3813.80    250.07 o 
 -10   4  11     4851.82     4539.68    253.34 o 
  -9   4  11    10353.01     9097.62    785.67 o 
  -8   4  11    10629.65    11209.50    485.01 o 
  -7   4  11     3534.63     3909.95    176.18 o 
  -6   4  11     1378.11     1510.56    127.60 o 
  -3   4  11    14088.72    13296.63    466.87 o 
  -2   4  11       36.36      230.65    106.03 o 
  -1   4  11    14950.77    15272.70    367.98 o 
   0   4  11    28982.38    26902.13    560.92 o 
   2   4  11     1790.10     2100.63    225.04 o 
   6   4  11      183.08      310.25    185.38 o 
   7   4  11      612.92      642.68    518.88 o 
  10   4  11     6057.04     5969.83    553.49 o 
  11   4  11     3330.26     4801.13    538.53 o 
 -18   5  11     4058.44     4147.83    396.82 o 
 -17   5  11       57.41      431.31    193.80 o 
 -16   5  11     1734.22     1714.11    258.57 o 
 -15   5  11     1755.64     1771.90    253.15 o 
 -14   5  11     4705.97     4954.31    367.32 o 
 -13   5  11       41.49       52.18    115.19 o 
 -12   5  11    13610.31    13594.86    474.85 o 
 -11   5  11     8860.58     8759.95    359.73 o 
 -10   5  11     1602.34     1822.26    164.48 o 
  -9   5  11     7510.19     7474.49    256.65 o 
  -8   5  11     6922.31     6661.50    231.50 o 
  -7   5  11     1385.92     1573.25    124.77 o 
  -5   5  11     7032.96     6103.64    224.33 o 
  -3   5  11    17048.15    17344.23    394.88 o 
  -2   5  11    35568.04    37402.07    708.11 o 
   0   5  11     4213.93     4150.68    169.63 o 
   3   5  11    18034.00    17886.17    571.19 o 
   7   5  11       67.86      381.04    285.69 o 
   9   5  11     3284.81     4317.09    421.28 o 
  10   5  11     4422.08     4829.90    600.70 o 
  11   5  11     8588.83     8695.62    785.82 o 
 -17   6  11     1873.40     1811.60    314.20 o 
 -16   6  11        8.55       96.55    154.85 o 
 -15   6  11      909.87     1185.04    217.44 o 
 -14   6  11     4855.75     5100.56    377.47 o 
 -13   6  11      110.81      197.93    134.66 o 
 -12   6  11     2817.82     2964.24    273.62 o 
 -11   6  11     1656.21     1906.89    221.01 o 
 -10   6  11     3148.80     3288.34    208.49 o 
  -9   6  11    14559.34    15626.20    410.70 o 
  -6   6  11    15588.96    16959.16    566.28 o 
  -5   6  11     3818.00     3830.74    154.99 o 
  -3   6  11    16300.23    15676.12    375.55 o 
  -1   6  11    21282.79    21781.55    466.56 o 
   0   6  11    48969.39    47928.45    862.30 o 
   1   6  11    24725.21    22239.91    530.17 o 
   3   6  11    17948.42    17686.86    561.99 o 
   4   6  11     3097.66     2892.73    267.70 o 
  10   6  11     3474.82     3445.03    398.91 o 
  11   6  11      558.51     1096.38    332.52 o 
 -17   7  11     1086.63     1164.61    246.52 o 
 -16   7  11     3318.91     3462.57    356.57 o 
 -15   7  11       65.50      242.24    183.69 o 
 -14   7  11       28.76      167.09    144.24 o 
 -13   7  11       25.53      388.57    144.11 o 
 -12   7  11     1633.87     1904.13    234.83 o 
 -10   7  11    23872.74    23307.81    933.97 o 
  -9   7  11        6.55      200.66     87.25 o 
  -8   7  11    24815.09    23966.73    615.52 o 
  -7   7  11    19611.57    19774.67    455.99 o 
  -6   7  11      147.93      277.84     81.98 o 
  -5   7  11     2302.84     2019.96    130.04 o 
  -4   7  11     2052.05     2095.73    126.06 o 
  -3   7  11     5574.28     5687.30    394.51 o 
  -1   7  11    71668.13    70575.31   1697.83 o 
   0   7  11     9456.29     8972.26    267.62 o 
   4   7  11     5364.93     5191.13    577.16 o 
   6   7  11       95.55       15.71    134.90 o 
   8   7  11    14766.88    16751.54   1786.64 o 
   9   7  11      123.80      565.88    200.82 o 
 -17   8  11     1914.62     2488.52    321.22 o 
 -16   8  11     6700.68     6972.04    469.90 o 
 -15   8  11     1036.23     1126.08    230.48 o 
 -14   8  11     3013.92     3392.89    331.59 o 
 -13   8  11    13711.24    13511.18    558.12 o 
 -12   8  11    19621.10    19798.91    674.01 o 
 -11   8  11     2542.26     3274.52    281.63 o 
 -10   8  11    22023.93    22836.16    648.93 o 
  -8   8  11     2619.26     2377.11    170.50 o 
  -7   8  11     1222.31     1482.46    142.47 o 
  -6   8  11       64.58      198.66    251.12 o 
  -5   8  11    26638.34    27908.73    927.53 o 
  -4   8  11    15836.87    14772.59    351.68 o 
   0   8  11     7282.16     7352.65    241.00 o 
   6   8  11     1081.54     1169.45    208.80 o 
   7   8  11      664.45      692.51    191.17 o 
   8   8  11      692.39      831.53    210.83 o 
   9   8  11     3539.39     5975.54    832.47 o 
  11   8  11       62.54      160.92    389.56 o 
 -17   9  11     2558.79     2464.76    324.03 o 
 -16   9  11     1329.27     1732.27    281.71 o 
 -15   9  11     6851.66     6582.12    442.20 o 
 -14   9  11     1718.15     1705.47    252.82 o 
 -13   9  11     9144.77     9590.02    464.75 o 
 -12   9  11    20084.64    18965.77    658.79 o 
 -11   9  11    23626.10    24292.59    989.34 o 
 -10   9  11     4025.02     3974.54    259.04 o 
  -9   9  11     7694.36     7920.23    334.83 o 
  -8   9  11     1098.21     1118.77    144.51 o 
  -7   9  11      131.07      155.93     79.49 o 
  -6   9  11    14612.31    14598.24    412.62 o 
  -5   9  11     6102.20     5971.74    241.13 o 
  -4   9  11       26.92      132.31     91.10 o 
  -3   9  11    19866.19    18929.58    421.72 o 
  -1   9  11     2261.62     2321.97    181.12 o 
   0   9  11    12505.38    11644.52    318.15 o 
   1   9  11      351.09      649.95    146.97 o 
   4   9  11     1088.26     1138.66    190.47 o 
   5   9  11     5529.58     6041.04    369.80 o 
   7   9  11       23.17       66.82    147.65 o 
   8   9  11       37.29      205.53    170.42 o 
   9   9  11     4431.39     5385.57    491.95 o 
 -17  10  11     1357.07     1514.06    319.67 o 
 -16  10  11      331.66      462.05    198.68 o 
 -15  10  11     8032.99     7617.71    465.04 o 
 -14  10  11     1023.91     1115.71    223.78 o 
 -13  10  11       21.75       -6.78    129.63 o 
 -12  10  11       65.00      194.99    139.04 o 
 -10  10  11      386.68      595.07    189.73 o 
  -9  10  11    34356.77    36629.99   1248.22 o 
  -7  10  11     2832.41     2921.22    186.32 o 
  -6  10  11    25452.18    25352.06    600.99 o 
  -5  10  11      944.33      968.07    120.81 o 
  -4  10  11     2931.28     2628.77    198.87 o 
  -3  10  11    21399.89    21728.70    678.26 o 
  -2  10  11    10838.13    11265.56    328.37 o 
   0  10  11    44790.78    43183.80    813.79 o 
   1  10  11    11920.05    11602.54    465.39 o 
   3  10  11     8410.50     8721.16    573.47 o 
   4  10  11     2048.53     1993.51    236.11 o 
   5  10  11      192.63      286.63    146.75 o 
   7  10  11       16.70      267.31    186.53 o 
   9  10  11     4317.23     9287.98   1238.98 o 
  10  10  11     2770.52     3003.43    379.57 o 
 -17  11  11        0.25      -80.92    205.42 o 
 -16  11  11     4781.92     4365.00    465.72 o 
 -15  11  11      485.01      679.34    238.59 o 
 -14  11  11     3098.33     2998.33    363.47 o 
 -13  11  11      742.86      849.98    226.00 o 
 -12  11  11      740.56      640.37    188.86 o 
 -11  11  11     3591.02     3434.87    340.23 o 
  -9  11  11     8551.53     8010.91    612.46 o 
  -7  11  11    21555.74    22137.32   1077.32 o 
  -6  11  11       55.81      107.28    113.99 o 
  -5  11  11     8733.92     7377.84    864.37 o 
  -4  11  11      860.52      952.97    139.71 o 
  -3  11  11     5287.53     4728.66    415.41 o 
   0  11  11      560.55      695.53    101.14 o 
   1  11  11    21788.55    20120.01    468.00 o 
   2  11  11     9634.04    10268.81    442.83 o 
   4  11  11      432.64      459.27    152.97 o 
   6  11  11     1071.35     1059.99    208.89 o 
 -16  12  11        1.09      159.44    208.98 o 
 -15  12  11     1272.25     1526.04    303.39 o 
 -14  12  11       46.92       61.57    176.95 o 
 -13  12  11      612.74      696.39    214.70 o 
 -12  12  11      159.14      194.63    157.87 o 
 -11  12  11       88.44      152.68    149.19 o 
  -9  12  11      478.86      462.24    141.63 o 
  -8  12  11      973.02      995.25    169.48 o 
  -7  12  11     4362.06     4599.89    268.27 o 
  -6  12  11     5347.65     5325.28    334.38 o 
  -5  12  11     1947.38     2020.83    183.93 o 
  -4  12  11    11058.50    10353.01    373.96 o 
  -3  12  11     2719.51     2852.43    213.87 o 
  -2  12  11     1562.60     1729.47    191.06 o 
   0  12  11       54.14      125.77     93.78 o 
   2  12  11     2131.85     2593.93    271.26 o 
   3  12  11      292.31      502.73    246.68 o 
   4  12  11     6285.98     7182.44    584.59 o 
   5  12  11     3497.24     3446.54    283.95 o 
   8  12  11     1814.22     2073.71    314.93 o 
   9  12  11      298.23      937.02    293.86 o 
  10  12  11     7941.31     7538.53    744.80 o 
 -16  13  11      180.66      453.44    239.12 o 
 -15  13  11      660.39      619.26    240.03 o 
 -14  13  11     3924.01     3682.11    412.08 o 
 -13  13  11     1234.54     1394.22    267.58 o 
 -12  13  11      693.26      734.42    212.60 o 
 -11  13  11     5683.04     5624.93    423.57 o 
 -10  13  11       51.98       82.26    124.24 o 
  -8  13  11      335.90      560.73    140.95 o 
  -7  13  11      248.54      264.14    110.88 o 
  -6  13  11       68.22       61.25     96.90 o 
  -5  13  11     5396.85     5262.42    308.16 o 
  -4  13  11     2951.26     3237.92    235.14 o 
  -3  13  11     1487.05     1433.81    171.76 o 
  -2  13  11     3097.90     3230.24    225.81 o 
  -1  13  11      280.03      415.01    116.47 o 
   0  13  11     1785.81     1910.78    188.20 o 
   1  13  11     1043.48      984.89    147.65 o 
   2  13  11     2071.35     2166.24    251.81 o 
   3  13  11     1948.92     2040.32    261.35 o 
   4  13  11      818.15     1175.31    555.35 o 
   6  13  11      788.69      781.26    214.50 o 
   7  13  11       22.52      211.00    193.25 o 
   8  13  11      636.36      901.72    248.53 o 
   9  13  11     2352.70     2936.76    421.94 o 
  10  13  11       21.77      531.64    280.42 o 
 -16  14  11      879.12      865.49    272.61 o 
 -15  14  11        5.01      130.41    208.43 o 
 -14  14  11     1454.43     1465.25    293.13 o 
 -13  14  11      728.15      854.48    234.74 o 
 -12  14  11      326.65      259.18    176.11 o 
 -11  14  11     2295.14     2112.24    299.15 o 
 -10  14  11       72.33        2.85    122.45 o 
  -9  14  11     4250.73     4334.85    320.93 o 
  -8  14  11      302.32      201.72    121.65 o 
  -6  14  11       21.61       79.17    123.18 o 
  -5  14  11      213.77      505.44    386.12 o 
  -4  14  11     4540.11     4646.62    278.94 o 
  -2  14  11    16509.85    16638.91    516.91 o 
   0  14  11    10797.84    10298.50    388.23 o 
   1  14  11     7476.55     6433.68    517.45 o 
   4  14  11     5569.01     5871.99    401.59 o 
   5  14  11     3427.14     3483.08    347.87 o 
   6  14  11      748.42      872.47    223.93 o 
   7  14  11     6502.11     6710.50    538.81 o 
   8  14  11      708.50      787.32    244.89 o 
   9  14  11     3213.82     3337.38    450.81 o 
  10  14  11       52.34      251.78    270.10 o 
 -16  15  11      440.54      581.25    262.06 o 
 -15  15  11     4857.86     4822.88    486.91 o 
 -14  15  11      259.03      835.83    242.35 o 
 -13  15  11     5509.60     5684.00    475.91 o 
 -12  15  11      556.33      534.14    203.33 o 
 -11  15  11      259.62      266.80    168.04 o 
 -10  15  11     3261.67     3145.32    298.57 o 
  -9  15  11       29.37       46.56    121.36 o 
  -8  15  11      108.38      229.24    114.52 o 
  -7  15  11     3817.84     3847.80    267.83 o 
  -6  15  11       17.16      193.94    189.42 o 
  -5  15  11       69.44       48.06     97.58 o 
  -2  15  11     9974.75     9068.52    367.01 o 
  -1  15  11     2057.31     2437.10    220.01 o 
   0  15  11     4674.82     4972.24    280.76 o 
   2  15  11     8428.75     7727.51    501.53 o 
   4  15  11     7885.48     6956.54    978.57 o 
   5  15  11      623.90      769.64    211.68 o 
   6  15  11     2530.96     2766.44    337.14 o 
   7  15  11       30.90      456.13    335.57 o 
   8  15  11      160.32      307.30    217.34 o 
   9  15  11       38.68      -19.38    228.31 o 
 -15  16  11     5854.60     5860.59    524.81 o 
 -14  16  11    14224.39    14197.79    716.31 o 
 -13  16  11     3385.54     3488.92    401.49 o 
 -12  16  11     4677.84     4491.89    429.14 o 
 -11  16  11      993.54     1234.68    220.41 o 
 -10  16  11      188.61      279.32    146.71 o 
  -8  16  11    11369.66    11404.76    446.23 o 
  -6  16  11    11894.13    11572.19    435.10 o 
  -5  16  11       45.99       85.00    103.52 o 
  -3  16  11       53.87       27.92     98.51 o 
  -1  16  11     6412.96     5623.51    897.64 o 
   0  16  11     7620.00     7180.41    333.27 o 
   3  16  11      259.11      194.59    187.02 o 
   4  16  11     5668.88     5596.30    568.27 o 
   5  16  11      404.70      322.00    223.22 o 
   6  16  11     3247.44     6915.59   1467.38 o 
   7  16  11     8988.38     7682.39   1216.26 o 
   8  16  11     4766.55     7742.21   1628.61 o 
   9  16  11     5233.77     5212.46    539.41 o 
 -15  17  11      519.99      603.27    250.59 o 
 -14  17  11      228.94      590.89    235.48 o 
 -13  17  11     6413.64     5963.59    499.64 o 
 -12  17  11     1445.77     1337.93    263.19 o 
 -11  17  11     3146.30     2994.72    313.25 o 
 -10  17  11     1517.12     1514.58    233.56 o 
  -9  17  11     4745.37     5030.96    363.54 o 
  -7  17  11     1268.39     1452.40    195.66 o 
  -6  17  11     2627.65     2736.09    243.69 o 
  -5  17  11     1897.16     1864.05    207.60 o 
  -4  17  11     5596.42     5497.49    307.58 o 
  -3  17  11    11306.61    10639.54   1149.72 o 
  -2  17  11       10.57      307.70    164.34 o 
   0  17  11      365.56      435.21    135.01 o 
   1  17  11     5216.34     4756.36    349.79 o 
   2  17  11     1523.72     1812.57    314.65 o 
   5  17  11      679.75      626.56    250.22 o 
   6  17  11      959.90     1476.41    321.23 o 
   7  17  11     1147.79     1240.46    306.76 o 
   8  17  11     6730.57     6435.54    581.87 o 
 -15  18  11     1043.07     1303.78    303.84 o 
 -14  18  11      744.37      781.53    254.21 o 
 -13  18  11     8391.50     7909.77    557.37 o 
 -12  18  11     3284.13     3718.11    402.10 o 
 -11  18  11    10762.38    10177.94    500.03 o 
 -10  18  11    28877.92    26783.79    860.45 o 
  -9  18  11      334.59      460.61    167.72 o 
  -8  18  11     5709.42     5927.15    345.46 o 
  -7  18  11    11097.00    10087.50    425.83 o 
  -6  18  11     2645.90     2806.94    252.06 o 
  -5  18  11    12872.92    12470.28    469.87 o 
  -4  18  11    20210.62    19692.16    615.50 o 
  -3  18  11     2884.80     3213.81    257.83 o 
  -1  18  11      591.26      508.00    147.24 o 
   0  18  11      652.47      534.93    145.62 o 
   1  18  11     1201.67     1471.55    195.42 o 
   6  18  11      697.49     1126.85    424.04 o 
 -14  19  11      180.82      317.45    223.54 o 
 -13  19  11     1578.93     1539.61    302.28 o 
 -12  19  11     4298.84     4440.69    435.28 o 
 -11  19  11     5901.68     5884.07    411.67 o 
 -10  19  11       40.47      361.39    170.06 o 
  -9  19  11     7909.62     7451.61    425.31 o 
  -8  19  11     4608.90     4432.66    314.48 o 
  -7  19  11     3299.20     3433.35    282.91 o 
  -6  19  11     5981.37     5881.21    341.37 o 
  -5  19  11      123.77      244.97    122.33 o 
  -4  19  11      537.38      652.51    158.41 o 
  -3  19  11     5544.39     5630.57    330.39 o 
  -2  19  11     1555.89     1566.54    222.37 o 
  -1  19  11       99.87      331.42    279.91 o 
   0  19  11      500.03      515.16    149.24 o 
   1  19  11     2559.03     2568.37    248.26 o 
   2  19  11     1897.75     2009.91    329.45 o 
   3  19  11     3520.06     3806.94    460.91 o 
   4  19  11      913.25     1069.06    282.89 o 
   5  19  11      806.71     1050.82    287.48 o 
   8  19  11      939.22     1667.64    758.16 o 
 -14  20  11     5244.10     5282.12    504.99 o 
 -13  20  11      180.94      273.15    210.42 o 
 -12  20  11     1914.90     2126.89    337.84 o 
 -11  20  11     2786.39     3128.42    329.43 o 
 -10  20  11      191.04      382.32    174.32 o 
  -9  20  11    20693.58    20282.09    730.91 o 
  -8  20  11     7533.88     7511.64    389.43 o 
  -7  20  11     5638.72     5913.13    361.26 o 
  -5  20  11     1198.61     1339.15    198.24 o 
  -4  20  11     3084.37     3036.91    273.93 o 
  -3  20  11     3519.36     3597.37    283.99 o 
  -2  20  11     2516.09     2511.59    273.28 o 
  -1  20  11      124.58      277.03    283.43 o 
   0  20  11    24760.35    23893.09    712.02 o 
   1  20  11     2872.45     2995.34    273.49 o 
   2  20  11     5545.90     4893.20    443.39 o 
   4  20  11     2746.10     2392.46    369.44 o 
   5  20  11        9.77      189.97    224.71 o 
 -13  21  11     1482.62     1451.53    301.56 o 
 -12  21  11     1595.86     1731.16    304.73 o 
 -11  21  11     2451.12     2333.30    294.51 o 
 -10  21  11     5484.50     5739.96    422.23 o 
  -9  21  11      595.98      830.73    200.96 o 
  -8  21  11     8616.20     8038.27    442.53 o 
  -6  21  11       59.60      249.34    135.02 o 
  -5  21  11     7834.35     7376.53    376.81 o 
  -4  21  11      359.09      248.36    134.79 o 
  -3  21  11     5954.71     5970.85    353.17 o 
  -2  21  11     3644.00     3828.31    326.07 o 
  -1  21  11     3264.17     2873.04    268.04 o 
   0  21  11     1604.16     1632.19    219.32 o 
   1  21  11     4315.57     3970.45    299.63 o 
   3  21  11     7235.70     6968.99    530.27 o 
   4  21  11     1082.85     1773.76    344.99 o 
   6  21  11     2529.15     2642.84    405.31 o 
 -13  22  11     6267.85     6526.34    545.01 o 
 -12  22  11     1437.82     1558.76    290.23 o 
 -11  22  11     1330.68     1588.24    262.67 o 
 -10  22  11    12004.14    11318.87    543.93 o 
  -9  22  11     1489.56     1681.78    257.40 o 
  -8  22  11       12.13      206.64    154.33 o 
  -7  22  11       75.72      260.78    157.61 o 
  -6  22  11     4804.47     5134.75    351.11 o 
  -5  22  11     2870.87     2647.26    265.34 o 
  -4  22  11     9413.14     8604.42    407.10 o 
  -3  22  11     1458.98     1363.39    210.48 o 
  -2  22  11     6673.97     6729.86    369.62 o 
  -1  22  11      918.98      917.74    181.89 o 
   0  22  11      761.85      891.74    180.95 o 
   1  22  11      534.48      569.80    163.85 o 
   3  22  11      330.70      508.17    242.44 o 
   4  22  11    14191.51    13253.27    833.09 o 
   5  22  11     4533.24     4535.82    486.55 o 
 -12  23  11     1796.70     1678.15    302.83 o 
 -11  23  11     3505.18     3480.46    360.94 o 
 -10  23  11     2172.59     2285.92    301.69 o 
  -9  23  11     1296.48     1421.16    252.07 o 
  -8  23  11      800.59      745.86    197.39 o 
  -7  23  11     5833.75     5897.02    375.46 o 
  -6  23  11      214.94      317.60    143.26 o 
  -5  23  11      900.84     1037.22    187.52 o 
  -4  23  11      483.00      604.49    165.80 o 
  -3  23  11     2950.16     3113.57    292.77 o 
  -2  23  11      139.11      344.98    148.52 o 
  -1  23  11     1491.80     1593.75    223.32 o 
   0  23  11      585.47      755.18    178.89 o 
   1  23  11     4109.32     3821.52    316.91 o 
   2  23  11     1509.45     1541.47    314.75 o 
   4  23  11        1.65      223.97    226.77 o 
   5  23  11      120.39      385.17    246.33 o 
   6  23  11      368.76      438.24    272.64 o 
 -11  24  11      110.13      474.81    201.33 o 
 -10  24  11     2347.00     2751.42    329.92 o 
  -9  24  11     1445.93     1308.03    240.94 o 
  -8  24  11     4164.48     4493.08    387.18 o 
  -7  24  11      533.16      577.22    174.16 o 
  -6  24  11     4551.90     4520.16    345.46 o 
  -5  24  11      650.41      812.21    180.68 o 
  -4  24  11      110.88      354.39    148.93 o 
   0  24  11     7601.39     7495.64    412.37 o 
   1  24  11     3665.55     3666.78    328.89 o 
   2  24  11     7429.70     6890.13    860.93 o 
   3  24  11     4289.18     4444.34    489.30 o 
   4  24  11     1397.70     1873.61    358.18 o 
   5  24  11     1244.39      999.89    305.14 o 
 -10  25  11      208.61      493.20    195.17 o 
  -9  25  11     2478.97     2487.38    308.80 o 
  -8  25  11        3.71      -28.78    156.52 o 
  -7  25  11      127.05      154.69    152.62 o 
  -6  25  11     1501.17     1447.73    229.36 o 
  -5  25  11      644.36      611.70    181.19 o 
  -4  25  11      139.18      381.94    175.95 o 
  -3  25  11     5983.87     5853.13    387.60 o 
  -2  25  11       44.75      152.10    153.11 o 
  -1  25  11       31.83      182.98    151.32 o 
   0  25  11      280.02      529.80    174.16 o 
   1  25  11       63.74       81.61    152.84 o 
   2  25  11     1575.43     1641.73    335.77 o 
   4  25  11      107.80      223.62    243.69 o 
  -9  26  11       61.76      286.84    185.37 o 
  -8  26  11     2308.61     2243.79    301.07 o 
  -7  26  11      178.62      287.59    163.95 o 
  -6  26  11      138.01      398.27    184.92 o 
  -5  26  11        2.63      107.92    147.09 o 
  -4  26  11     2400.71     2796.89    297.44 o 
  -3  26  11      541.33      736.31    208.35 o 
  -2  26  11     1157.18     1184.32    216.71 o 
  -1  26  11       63.69      409.42    165.73 o 
   0  26  11       92.43      250.61    164.30 o 
   1  26  11       53.10      251.31    172.30 o 
   2  26  11      671.42      802.93    284.20 o 
   3  26  11      657.09      608.39    267.19 o 
  -8  27  11     3601.58     4171.50    396.67 o 
  -7  27  11     3861.94     3821.29    342.95 o 
  -6  27  11     3992.99     3817.24    384.54 o 
  -5  27  11    10219.13     9607.33    474.67 o 
  -4  27  11     3232.53     3305.21    357.79 o 
  -3  27  11     1997.16     1869.04    311.74 o 
  -2  27  11        8.05      111.34    175.11 o 
  -1  27  11     7074.13     7437.08    485.27 o 
   0  27  11      268.94      427.33    205.73 o 
   1  27  11     4421.49     4127.24    475.35 o 
   2  27  11       93.64      460.52    291.89 o 
  -7  28  11     6290.98     6731.55    535.83 o 
  -6  28  11    11616.00    10916.61    570.88 o 
  -5  28  11     4103.82     4307.70    408.11 o 
  -4  28  11    12312.60    11396.77    581.36 o 
  -3  28  11     1636.87     1725.37    284.38 o 
  -2  28  11     3012.87     3583.82    379.22 o 
  -1  28  11     2820.69     2871.59    353.86 o 
   0  28  11     8497.51     8895.59    536.76 o 
  -4  29  11      673.49     1177.39    249.07 o 
  -3  29  11      723.70      767.22    236.07 o 
  -2  29  11     2349.99     2597.35    442.03 o 
 -18   0  12     5092.15     4984.13    673.30 o 
 -17   0  12     4260.01     3994.62    488.34 o 
 -16   0  12    29652.22    27312.22   1157.92 o 
 -15   0  12     7967.25     7908.34    557.11 o 
 -14   0  12    21374.38    20772.73    926.49 o 
 -13   0  12     4372.00     4640.12    441.69 o 
 -12   0  12    10114.36    10252.26    575.99 o 
 -11   0  12     3285.72     3127.73    337.02 o 
  -9   0  12     7516.10     7624.15    376.64 o 
  -7   0  12    13640.58    12668.21    470.44 o 
  -2   0  12    20487.69    20657.10    639.41 o 
  -1   0  12      837.29     1018.15    129.94 o 
   0   0  12     1907.19     1959.25    270.03 o 
   1   0  12      601.99      745.36    202.98 o 
   6   0  12     2539.87     2633.70    385.84 o 
  11   0  12      140.37     1198.98    659.63 o 
 -18   1  12     2145.48     1995.82    289.44 o 
 -17   1  12     2402.05     2418.57    303.79 o 
 -16   1  12      820.64     1133.38    203.34 o 
 -15   1  12     6905.21     7116.29    393.08 o 
 -14   1  12    19208.56    18470.60    607.87 o 
 -13   1  12        2.80       99.12    118.49 o 
 -12   1  12      431.32      630.95    142.46 o 
 -11   1  12       20.14      305.53    164.54 o 
 -10   1  12       21.65      131.99    100.20 o 
  -9   1  12       18.74      120.19     74.27 o 
  -8   1  12    18762.46    17284.81    418.09 o 
  -7   1  12      454.33      512.83     90.92 o 
  -5   1  12     9490.65     9226.04    267.54 o 
  -4   1  12    27182.28    26704.00    530.00 o 
  -1   1  12     5976.21     5511.93    191.58 o 
   0   1  12     1041.67     1112.32    157.00 o 
   1   1  12     6402.10     6289.46    300.96 o 
   4   1  12    17450.74    19237.44    999.04 o 
   5   1  12    15587.25    13683.38   1229.69 o 
   6   1  12     5292.03     5110.39    369.57 o 
   7   1  12       92.89      769.35    197.84 o 
   9   1  12      258.21      357.32    217.47 o 
  10   1  12      835.02      664.16    284.28 o 
  11   1  12     2292.67     2825.33    443.79 o 
 -18   2  12     1999.57     2635.71    333.41 o 
 -17   2  12      142.60      587.17    197.37 o 
 -16   2  12      271.28      364.07    170.19 o 
 -15   2  12    11112.17    10969.72    468.20 o 
 -14   2  12     5297.47     5511.76    342.21 o 
 -13   2  12     2430.80     2690.02    250.72 o 
 -12   2  12    17516.20    16757.45    537.63 o 
 -11   2  12     1607.52     1576.19    185.25 o 
  -9   2  12     2509.66     2979.47    183.06 o 
  -8   2  12    15292.46    14523.06    373.71 o 
  -7   2  12     8401.16     8382.59    374.89 o 
  -5   2  12    21329.43    23158.97    505.49 o 
  -4   2  12    18069.97    18924.58    455.49 o 
  -3   2  12    32565.52    30955.58    618.72 o 
  -2   2  12     3110.04     2960.93    169.40 o 
   0   2  12    12872.64    11530.47    410.89 o 
   2   2  12     3034.06     3207.73    257.63 o 
   3   2  12    36269.64    34380.82    876.79 o 
   9   2  12     2043.77     2394.42    311.08 o 
  11   2  12     2319.05     2388.79    405.74 o 
 -18   3  12     3811.32     4028.78    391.08 o 
 -17   3  12        8.00      236.37    174.99 o 
 -16   3  12       83.62      126.01    154.72 o 
 -15   3  12      472.53      624.75    180.22 o 
 -14   3  12     5655.29     5373.97    342.89 o 
 -13   3  12     1252.18     1371.22    192.02 o 
 -12   3  12       46.27      126.07    108.68 o 
 -11   3  12     3769.29     3751.26    252.76 o 
 -10   3  12     3375.44     3407.77    237.33 o 
  -9   3  12     1002.73     1124.07    176.03 o 
  -8   3  12     9498.60     9695.09    424.74 o 
  -7   3  12     9490.30     9689.32    291.36 o 
  -3   3  12      816.49     1109.95    120.55 o 
  -2   3  12       70.59      147.15    198.98 o 
   0   3  12    18844.76    17747.42    538.30 o 
   2   3  12     1953.91     2097.98    221.15 o 
   3   3  12     2639.58     2651.22    251.17 o 
   9   3  12     3385.47     3406.33    351.19 o 
  11   3  12     1743.05     1839.10    381.16 o 
 -18   4  12       10.68       62.29    180.99 o 
 -17   4  12     2324.76     2411.19    308.11 o 
 -16   4  12     6283.27     6501.02    448.20 o 
 -15   4  12      318.31      375.46    160.34 o 
 -14   4  12     5521.63     5676.20    391.48 o 
 -13   4  12     1069.85     1261.76    208.08 o 
 -12   4  12       14.72       82.02    102.15 o 
 -11   4  12      137.31      357.22    129.25 o 
 -10   4  12     1145.45     1177.83    158.64 o 
  -7   4  12    18299.30    18401.47    433.54 o 
  -6   4  12     1597.42     1800.81    134.05 o 
  -4   4  12     2435.27     2181.37    153.43 o 
  -3   4  12     2558.51     2711.54    146.13 o 
  -2   4  12        8.58       79.77     58.72 o 
  -1   4  12    34164.29    35106.59    681.92 o 
   0   4  12      445.45      535.91    134.72 o 
   2   4  12      348.84      379.12    147.20 o 
   3   4  12     1282.33     1332.81    218.63 o 
   4   4  12     1952.19     1815.51    251.99 o 
   6   4  12      475.01      911.23    191.04 o 
   7   4  12    17161.60    17194.14    664.77 o 
   8   4  12     5278.93     4852.56    390.09 o 
   9   4  12     2829.08     3048.49    333.75 o 
  10   4  12      570.75      744.58    297.64 o 
  11   4  12     1465.32     1700.58    380.59 o 
 -17   5  12      114.22      245.97    174.24 o 
 -16   5  12      729.82      939.51    216.96 o 
 -15   5  12     1422.77     1506.56    240.07 o 
 -14   5  12     1904.28     2096.15    259.87 o 
 -13   5  12     1343.45     1481.30    217.25 o 
 -12   5  12      231.86      263.43    132.84 o 
 -11   5  12     3739.26     4107.78    295.44 o 
 -10   5  12      315.59      343.39    102.10 o 
  -9   5  12      230.81      249.16     81.01 o 
  -8   5  12     1202.47     1294.41    133.98 o 
  -6   5  12      949.67     1027.34    106.73 o 
  -5   5  12      745.96      881.63    110.61 o 
  -2   5  12    11764.77    11107.86    304.12 o 
  -1   5  12     2391.97     2314.49    140.03 o 
   0   5  12       43.36       65.21     76.20 o 
   2   5  12    13523.41    12869.28    457.72 o 
   3   5  12     5685.62     5260.32    367.18 o 
   5   5  12      747.47      851.05    186.59 o 
   6   5  12     3264.32     3136.58    298.49 o 
   8   5  12      796.71     1270.89    240.94 o 
   9   5  12      371.49      395.48    200.54 o 
  10   5  12     2570.34     2443.11    403.75 o 
  11   5  12     1476.64     1689.88    382.45 o 
 -17   6  12      119.34      307.87    211.82 o 
 -16   6  12      981.11      985.84    219.96 o 
 -15   6  12     3122.67     3376.34    330.10 o 
 -14   6  12      648.28      713.71    187.88 o 
 -13   6  12     8123.70     7908.43    411.05 o 
 -12   6  12     2699.94     2794.46    277.65 o 
 -11   6  12     1386.09     1493.57    265.78 o 
 -10   6  12     3708.54     3722.91    242.07 o 
  -8   6  12     9495.50     8341.38    865.65 o 
  -6   6  12     1414.85     1462.11    154.57 o 
  -5   6  12    10189.31    10424.86    297.73 o 
  -3   6  12    17664.27    17590.20    443.82 o 
  -2   6  12     5409.06     5206.53    200.79 o 
  -1   6  12    17120.79    16862.22    389.48 o 
   0   6  12      332.72      389.24     79.37 o 
   1   6  12    12864.63    12940.46    499.53 o 
   2   6  12     6594.48     5989.16    314.17 o 
   3   6  12    20817.87    20631.28    632.26 o 
   6   6  12      112.06      166.82    223.22 o 
   7   6  12     2906.85     3214.52    329.43 o 
   9   6  12     3333.86     3262.86    341.83 o 
  10   6  12     1243.44     1590.44    359.63 o 
  11   6  12     4302.13     4503.60    529.96 o 
 -17   7  12     1264.19     1440.83    264.74 o 
 -16   7  12       56.83       39.61    180.62 o 
 -15   7  12     6021.99     6244.29    492.78 o 
 -14   7  12     4395.96     4258.37    356.78 o 
 -13   7  12    19029.56    18419.49    656.45 o 
 -12   7  12       31.57       32.13    118.27 o 
 -11   7  12     5702.97     5196.78    332.78 o 
 -10   7  12     1901.42     1977.70    193.26 o 
  -9   7  12      664.55      628.67    124.98 o 
  -8   7  12      589.68      593.17    112.65 o 
  -7   7  12     6940.74     6086.78    285.03 o 
  -6   7  12      883.14      806.37    115.17 o 
  -5   7  12    18003.32    18883.01    441.46 o 
  -4   7  12        2.55       44.26     59.40 o 
  -2   7  12        3.82       89.35     64.73 o 
  -1   7  12     7848.89     7568.78    247.12 o 
   0   7  12     3653.74     3644.85    172.55 o 
   1   7  12     7096.74     6952.95    335.44 o 
   2   7  12      210.84      485.54    147.75 o 
   4   7  12       51.80      274.92    141.39 o 
   6   7  12      783.06      754.16    187.68 o 
   8   7  12     2987.93     2825.43    314.94 o 
   9   7  12      395.30      605.61    214.02 o 
  10   7  12        2.71      268.71    273.90 o 
 -17   8  12      707.71      859.10    224.60 o 
 -16   8  12     1113.54     1242.00    245.18 o 
 -15   8  12       12.78      240.18    165.47 o 
 -14   8  12     9029.59     9080.53    473.94 o 
 -13   8  12      264.56      368.43    159.00 o 
 -12   8  12    10563.58    10576.54    474.64 o 
 -11   8  12      742.67      872.58    178.11 o 
 -10   8  12       72.90      183.06    118.56 o 
  -9   8  12     3726.45     3753.07    216.13 o 
  -8   8  12     2031.33     2072.73    172.69 o 
  -7   8  12      289.06      437.50    201.87 o 
  -5   8  12     3970.47     4123.10    212.15 o 
  -4   8  12     4820.10     4733.27    343.18 o 
  -3   8  12     4621.29     4314.18    187.18 o 
  -1   8  12       15.44       41.68     69.21 o 
   0   8  12      113.08      188.57     78.06 o 
   1   8  12      181.94      247.21    119.94 o 
   3   8  12     6400.78     6448.11    335.40 o 
   4   8  12     2113.88     2491.83    327.89 o 
   5   8  12     4111.32     4275.73    342.94 o 
   7   8  12     3539.31     3287.25    327.61 o 
   8   8  12        1.74      474.66    327.76 o 
   9   8  12     3427.91     3279.14    391.94 o 
  10   8  12      969.80     1048.68    278.72 o 
 -17   9  12     5282.69     5117.82    499.05 o 
 -16   9  12       46.73      243.04    183.19 o 
 -15   9  12     4894.02     4948.62    404.12 o 
 -14   9  12      689.11      743.22    197.96 o 
 -13   9  12      527.78      727.13    185.89 o 
 -12   9  12      203.41      322.84    147.01 o 
 -11   9  12    14520.38    13611.71    527.60 o 
 -10   9  12       30.93       65.91     96.33 o 
  -8   9  12     5317.64     4825.37    255.75 o 
  -7   9  12     4032.53     3866.41    216.24 o 
  -6   9  12      800.99      861.57    121.44 o 
  -4   9  12      615.44      634.53    104.03 o 
  -3   9  12    24333.33    23361.87    730.92 o 
  -2   9  12     3260.79     3236.02    174.27 o 
   0   9  12     9231.34     9506.65    292.28 o 
   4   9  12      125.93      148.41    134.95 o 
   5   9  12     3289.93     3090.86    294.16 o 
   6   9  12     1556.81     1877.59    253.33 o 
  10   9  12      388.52      636.31    251.28 o 
 -17  10  12     1592.55     1757.93    333.85 o 
 -16  10  12    13437.76    12847.88    686.16 o 
 -15  10  12     1005.20     1079.27    264.61 o 
 -14  10  12     2949.02     2973.43    364.89 o 
 -13  10  12       24.76       46.15    134.92 o 
 -12  10  12     4067.11     4231.75    335.44 o 
 -11  10  12     1694.20     1581.03    219.51 o 
  -7  10  12     6683.15     6477.76    269.25 o 
  -5  10  12     3046.45     3035.27    189.85 o 
  -3  10  12      201.96      314.52     91.05 o 
  -1  10  12     2909.35     3104.30    175.32 o 
   0  10  12     4058.40     3711.25    190.56 o 
   1  10  12     1513.93     1815.64    208.62 o 
   3  10  12       18.59      109.46    119.73 o 
   4  10  12    12722.35    10704.16   1161.56 o 
   5  10  12      603.37     1191.25    363.46 o 
   6  10  12     3966.43     3983.68    345.92 o 
   7  10  12     6268.77     5903.11    423.20 o 
 -17  11  12     1251.91     1375.26    310.20 o 
 -16  11  12      492.63      909.33    262.04 o 
 -15  11  12      494.30      614.49    225.82 o 
 -14  11  12     7193.43     6986.42    507.57 o 
 -13  11  12     3629.34     3964.02    393.93 o 
 -12  11  12      951.24     1116.83    233.24 o 
 -11  11  12     2778.90     2872.72    323.82 o 
 -10  11  12      808.56     1090.75    241.09 o 
  -9  11  12       99.55      183.65    122.73 o 
  -7  11  12     4208.58     4114.26    320.03 o 
  -6  11  12     4437.75     4326.86    288.78 o 
  -5  11  12    42689.84    44791.69   2280.58 o 
  -4  11  12    23866.07    23166.10    899.04 o 
  -3  11  12       11.08      184.98     97.00 o 
  -2  11  12     3296.22     3147.16    220.40 o 
  -1  11  12     7439.53     7092.29    324.09 o 
   0  11  12     4875.72     5165.72    269.53 o 
   3  11  12      240.08      340.64    135.17 o 
   4  11  12     8672.27    11049.85    716.49 o 
   9  11  12      190.58      405.64    252.69 o 
  10  11  12     4317.07     4505.40    516.64 o 
 -16  12  12       40.41      140.60    209.33 o 
 -15  12  12     5414.26     5039.96    482.89 o 
 -14  12  12     4230.85     3780.79    406.31 o 
 -13  12  12        7.03      180.23    173.78 o 
 -12  12  12     8930.68     8517.07    495.97 o 
 -11  12  12     2804.50     2913.44    328.76 o 
 -10  12  12      516.77      630.90    165.88 o 
  -9  12  12     4284.23     4518.79    318.40 o 
  -8  12  12     2091.46     2285.57    215.01 o 
  -7  12  12     3932.55     3747.50    250.15 o 
  -5  12  12    10240.34     9847.51    476.99 o 
  -4  12  12    26400.92    26333.90    697.77 o 
  -3  12  12     8437.50     8516.10    350.58 o 
  -1  12  12      321.92      396.47    112.77 o 
   0  12  12     4566.14     4822.54    266.43 o 
   1  12  12     1690.76     2012.04    294.78 o 
   3  12  12    11262.85    10520.78    493.72 o 
   7  12  12     3583.55     3209.37    365.50 o 
   8  12  12     1440.74     1979.78    324.48 o 
   9  12  12      166.36      709.86    555.99 o 
 -16  13  12      356.73      454.71    242.66 o 
 -15  13  12      615.44      857.48    259.25 o 
 -14  13  12      354.53      517.47    213.78 o 
 -13  13  12     3387.49     2978.65    357.74 o 
 -12  13  12     1665.65     1575.81    270.41 o 
 -11  13  12      349.13      414.27    171.23 o 
 -10  13  12     1936.13     1997.58    250.48 o 
  -9  13  12    12616.14    12285.00    653.98 o 
  -8  13  12    19633.83    19154.15    565.91 o 
  -7  13  12      318.63      306.83    114.89 o 
  -5  13  12    22031.87    21555.47    862.50 o 
  -4  13  12     1228.72     1195.56    169.69 o 
  -3  13  12     9299.00     9196.91    575.31 o 
  -2  13  12     2210.61     2128.58    199.65 o 
  -1  13  12     2724.50     2642.82    207.21 o 
   0  13  12    23390.56    22929.93    631.73 o 
   1  13  12     6125.52     5499.71    899.24 o 
   2  13  12      313.04      630.01    246.44 o 
   4  13  12     1964.36     2164.69    280.75 o 
   5  13  12    11446.44    12294.58    776.74 o 
   7  13  12      202.79      897.73    246.25 o 
   8  13  12    11497.14    13257.62    802.46 o 
 -16  14  12     2819.32     2972.47    412.58 o 
 -15  14  12     1460.41     1627.51    312.31 o 
 -14  14  12      713.36      959.96    262.71 o 
 -13  14  12      119.07      297.33    188.74 o 
 -12  14  12     3850.51     3733.72    388.41 o 
 -11  14  12     1776.13     1830.59    280.76 o 
 -10  14  12     3945.84     3889.67    318.39 o 
  -9  14  12       30.30       51.77    121.87 o 
  -8  14  12     1074.76      940.18    160.52 o 
  -7  14  12    19418.33    19068.96    590.29 o 
  -6  14  12     7149.06     6808.30    328.07 o 
  -5  14  12      857.84      926.40    178.53 o 
  -3  14  12      431.07      590.31    235.59 o 
  -2  14  12     3171.87     3008.32    240.45 o 
  -1  14  12    13035.71    11349.25    519.33 o 
   0  14  12      363.97      507.86    129.81 o 
   3  14  12     3907.72     4076.48    421.14 o 
   4  14  12     2883.31     3020.86    390.74 o 
   5  14  12     3814.45     3934.53    440.08 o 
   8  14  12      424.95      934.79    270.23 o 
   9  14  12      153.63      378.07    279.69 o 
 -15  15  12       96.82      417.64    225.32 o 
 -14  15  12     6614.34     7019.39    526.53 o 
 -13  15  12    15010.76    14840.63    702.28 o 
 -12  15  12      103.94       84.47    170.61 o 
 -11  15  12     1266.39     1155.70    241.44 o 
 -10  15  12     1780.34     2158.47    260.02 o 
  -9  15  12       22.43      -81.79    119.54 o 
  -8  15  12      106.14      108.05    111.81 o 
  -7  15  12    11112.94    10463.92    520.10 o 
  -6  15  12       16.34      -25.60     99.47 o 
  -5  15  12    15363.84    15073.22    507.10 o 
  -4  15  12    25643.65    25443.29    695.02 o 
  -3  15  12      228.82      343.34    125.30 o 
   0  15  12     1006.63     1015.67    156.69 o 
   1  15  12     4359.80     4138.31    409.33 o 
   3  15  12      305.60      404.44    212.52 o 
   4  15  12    14001.18    17937.40   1887.73 o 
   5  15  12     7479.11     9688.48   1616.77 o 
   6  15  12       74.68      528.51    246.97 o 
   8  15  12      945.36     1276.01    325.97 o 
   9  15  12       87.51      483.91    281.95 o 
 -15  16  12     6580.59     6257.68    542.90 o 
 -14  16  12       80.14      147.78    195.13 o 
 -13  16  12     2129.36     2009.06    318.54 o 
 -12  16  12     1085.94     1344.78    264.69 o 
 -11  16  12       91.72      -12.73    141.37 o 
 -10  16  12     5935.08     5845.28    389.29 o 
  -9  16  12       26.85       40.27    122.28 o 
  -8  16  12       66.79      101.66    125.74 o 
  -7  16  12     1078.29     1174.48    179.74 o 
  -6  16  12     8929.65     8752.78    409.52 o 
  -3  16  12     5648.73     4845.38    283.63 o 
  -2  16  12     6261.74     6075.29    317.02 o 
   0  16  12      749.69      617.19    145.40 o 
   1  16  12     4859.34     4545.49    431.50 o 
   4  16  12     7269.56     6517.63   1083.18 o 
   6  16  12     5054.62     5864.36    670.22 o 
   7  16  12      104.73      161.97    247.52 o 
   8  16  12      248.36      406.58    266.42 o 
 -15  17  12     9889.35     9790.51    625.30 o 
 -14  17  12     4613.54     4451.78    462.21 o 
 -13  17  12     2391.21     2542.00    353.65 o 
 -12  17  12       45.63       93.92    174.71 o 
 -11  17  12     6958.51     7061.05    444.27 o 
 -10  17  12      220.36      255.54    150.89 o 
  -9  17  12    10388.66     9462.97    461.54 o 
  -8  17  12     8487.07     7877.69    415.02 o 
  -7  17  12     1849.07     2018.56    225.89 o 
  -4  17  12     4516.10     4435.78    295.02 o 
  -3  17  12     8363.26     8032.91    364.03 o 
  -2  17  12     1113.22     1035.75    170.93 o 
  -1  17  12    19380.80    19533.93    848.11 o 
   0  17  12      653.22      850.93    162.58 o 
   2  17  12       70.57      230.87    219.10 o 
   3  17  12     5434.85     5417.73    515.02 o 
   4  17  12     2683.22     2647.46    396.25 o 
   5  17  12     7781.60     7107.21   1201.22 o 
   7  17  12       38.19      343.57    557.58 o 
 -14  18  12     1078.59     1475.15    312.31 o 
 -13  18  12     2144.82     2353.43    353.02 o 
 -12  18  12      748.50      512.04    212.93 o 
 -11  18  12     1858.38     1905.78    268.42 o 
 -10  18  12       13.25      180.53    152.25 o 
  -9  18  12     2204.74     2414.81    281.26 o 
  -8  18  12     3500.95     3809.31    322.30 o 
  -7  18  12     3437.58     3365.68    281.28 o 
  -6  18  12     8940.23     8661.35    430.77 o 
  -5  18  12     1600.44     1624.07    208.95 o 
  -4  18  12     2264.43     2249.34    241.92 o 
  -3  18  12     3583.00     3405.21    274.11 o 
  -2  18  12     1638.85     1976.95    225.23 o 
  -1  18  12      218.69      350.99    137.66 o 
   0  18  12      545.57      615.40    158.78 o 
   1  18  12      303.22      131.55    180.24 o 
   5  18  12     1489.11     1935.52    356.57 o 
   7  18  12     5405.20     5669.59    543.36 o 
   8  18  12      783.38     1374.54    505.33 o 
 -14  19  12     4768.87     4710.07    483.67 o 
 -13  19  12     4054.15     3886.57    435.83 o 
 -12  19  12      583.30      590.57    226.01 o 
 -11  19  12     8885.39     8633.38    470.32 o 
 -10  19  12      477.06      537.76    181.78 o 
  -9  19  12    21386.69    20820.18    742.09 o 
  -8  19  12     5021.39     5005.68    372.03 o 
  -6  19  12     3527.38     3673.13    295.62 o 
  -4  19  12     5091.43     5211.93    334.66 o 
  -3  19  12     3087.40     3107.69    269.56 o 
  -2  19  12    15915.83    14931.33    532.81 o 
  -1  19  12     2614.87     2729.08    259.62 o 
   0  19  12     3298.58     3393.06    278.50 o 
   1  19  12     2397.38     2616.77    373.59 o 
   2  19  12     7960.60    10335.95   1426.43 o 
   3  19  12     1231.84     1495.61    451.01 o 
 -13  20  12     1119.34     1025.83    269.82 o 
 -12  20  12      917.92      955.74    267.12 o 
 -11  20  12     1328.52     1611.74    265.88 o 
 -10  20  12     5944.16     6128.36    428.86 o 
  -9  20  12      208.42      225.21    161.22 o 
  -8  20  12     4345.05     4446.58    330.51 o 
  -7  20  12     1040.45     1056.90    189.87 o 
  -6  20  12     6541.72     6313.52    368.05 o 
  -5  20  12     2194.51     2375.95    256.91 o 
  -4  20  12     3195.32     3310.58    284.82 o 
  -3  20  12     1188.01     1132.66    187.53 o 
  -2  20  12     1257.76     1272.60    197.35 o 
  -1  20  12      443.68      583.34    158.35 o 
   0  20  12       80.73       96.19    130.45 o 
   1  20  12     1828.24     1971.78    327.64 o 
   2  20  12       16.52      165.17    206.31 o 
   3  20  12        1.69      180.43    217.19 o 
   4  20  12     2321.19     2165.85    370.89 o 
   5  20  12     1525.02     1745.47    351.54 o 
   7  20  12     1515.01     1724.84    370.99 o 
 -13  21  12     2002.19     2137.12    340.46 o 
 -12  21  12     1181.70      991.51    258.61 o 
 -11  21  12     2187.49     2651.88    323.90 o 
 -10  21  12      655.03      997.01    224.44 o 
  -9  21  12      745.67      716.86    203.88 o 
  -8  21  12        5.82       34.50    145.10 o 
  -7  21  12     3173.84     3082.20    288.99 o 
  -6  21  12      515.69      610.30    180.21 o 
  -5  21  12     2900.61     3320.68    293.49 o 
  -4  21  12     1302.06     1514.41    217.52 o 
  -3  21  12      448.71      476.63    152.06 o 
  -2  21  12      283.62      507.83    154.87 o 
  -1  21  12        7.37       65.26    125.07 o 
   0  21  12      277.12      328.80    144.62 o 
   1  21  12     2305.62     2352.32    354.80 o 
   2  21  12      133.32      328.92    220.50 o 
   3  21  12     1504.54     1366.24    308.17 o 
   4  21  12     3266.79     3545.47    445.84 o 
   5  21  12      421.85      997.77    641.40 o 
   6  21  12     3268.02     3413.36    457.08 o 
 -12  22  12       48.38       95.59    194.10 o 
 -11  22  12     1312.47     1343.39    250.46 o 
 -10  22  12        0.28      119.50    163.10 o 
  -9  22  12      900.94     1009.35    221.41 o 
  -8  22  12       10.69       79.45    148.07 o 
  -7  22  12      914.27      890.84    185.93 o 
  -6  22  12      673.80      906.67    187.41 o 
  -5  22  12      273.49      290.21    146.82 o 
  -4  22  12     2279.58     2330.70    257.92 o 
  -3  22  12       34.32      155.80    190.77 o 
  -2  22  12     1439.97     1486.21    217.00 o 
  -1  22  12      384.61      468.08    161.92 o 
   0  22  12       13.94       44.73    129.03 o 
   1  22  12     3239.54     2588.84    446.00 o 
   2  22  12     1667.39     1984.11    352.80 o 
   3  22  12     1541.55     1750.47    338.24 o 
   4  22  12       11.63      579.34    511.84 o 
   5  22  12      265.69      494.17    269.69 o 
 -12  23  12     2138.86     2349.85    358.47 o 
 -11  23  12      294.36      619.68    199.74 o 
 -10  23  12       12.62       51.58    169.10 o 
  -9  23  12     3984.84     4070.43    381.94 o 
  -8  23  12     2519.47     2659.25    317.69 o 
  -7  23  12      433.72      642.43    174.70 o 
  -6  23  12     1553.93     1730.96    230.99 o 
  -5  23  12     2189.03     2021.34    249.07 o 
  -4  23  12       25.98      215.11    181.25 o 
  -3  23  12     4537.84     3865.15    346.85 o 
  -2  23  12     2680.21     2602.45    284.28 o 
  -1  23  12     3177.46     3456.96    306.70 o 
   0  23  12     8300.47     7795.45    409.68 o 
   1  23  12     1292.86     1342.09    375.20 o 
   2  23  12     6217.61     5991.51    645.19 o 
   3  23  12      311.03      602.69    485.61 o 
   4  23  12     2978.50     3190.66    445.36 o 
   5  23  12      199.10      563.56    315.68 o 
 -11  24  12     2604.66     2650.83    334.94 o 
 -10  24  12       86.10      242.78    185.35 o 
  -9  24  12      437.03      584.00    197.64 o 
  -8  24  12      281.79      416.43    188.41 o 
  -7  24  12     1981.88     2276.68    297.32 o 
  -6  24  12     5094.63     5069.30    369.99 o 
  -5  24  12     1527.02     1425.94    223.02 o 
  -4  24  12     2402.81     2758.12    285.14 o 
  -3  24  12      984.98     1179.91    232.58 o 
  -2  24  12     1466.32     1559.33    231.53 o 
  -1  24  12     1548.81     1748.67    240.20 o 
   0  24  12      319.71      514.92    174.12 o 
   1  24  12       20.13       39.88    320.87 o 
   2  24  12     4762.46     4267.95    564.31 o 
   3  24  12     2203.72     2027.71    373.01 o 
   4  24  12      262.20      687.80    391.91 o 
 -10  25  12     1813.74     2073.98    300.31 o 
  -9  25  12     2781.98     2614.86    324.07 o 
  -8  25  12       15.36      159.27    168.19 o 
  -7  25  12     2366.48     2648.78    290.84 o 
  -6  25  12       71.20       78.23    144.29 o 
  -5  25  12      398.21      574.78    179.16 o 
  -4  25  12    11220.87    10477.64    481.66 o 
  -3  25  12       47.99      212.78    154.01 o 
  -1  25  12     1111.62      987.70    202.63 o 
   0  25  12        3.25       -8.03    151.63 o 
   1  25  12     3450.18     3616.80    448.85 o 
   2  25  12     8054.15     6901.51   1273.84 o 
   3  25  12     1263.81     1489.51    334.74 o 
  -9  26  12       87.66      523.83    205.96 o 
  -8  26  12     6564.25     6340.04    464.20 o 
  -7  26  12     2567.50     2456.67    291.62 o 
  -6  26  12     1300.24     1420.77    232.62 o 
  -5  26  12        2.27      150.25    159.51 o 
  -4  26  12     5689.58     5971.33    408.62 o 
  -3  26  12      384.62      426.50    174.44 o 
  -2  26  12     9348.91     9110.77    462.59 o 
  -1  26  12     7646.49     7731.81    443.34 o 
   0  26  12       47.39      291.15    203.01 o 
  -7  27  12      845.89      867.72    217.55 o 
  -6  27  12     1020.13     1074.42    222.14 o 
  -5  27  12     2085.15     2436.16    289.42 o 
  -4  27  12     1029.64     1148.18    223.98 o 
  -3  27  12     8392.28     8202.02    461.55 o 
  -2  27  12     5372.76     5289.11    394.81 o 
  -1  27  12     3503.39     3831.73    346.96 o 
   0  27  12    15925.49    15452.67    822.90 o 
   1  27  12     1719.92     1704.19    422.82 o 
  -5  28  12     2567.62     2588.02    331.92 o 
  -4  28  12     1360.01     1586.23    307.68 o 
  -3  28  12      911.65     1075.76    245.95 o 
  -2  28  12      642.38      840.61    235.34 o 
 -18   1  13      547.53      843.91    243.25 o 
 -17   1  13     4781.04     4364.65    395.59 o 
 -16   1  13      685.40     1016.01    218.62 o 
 -15   1  13     7087.13     7078.56    392.01 o 
 -14   1  13     4715.08     4534.26    309.26 o 
 -13   1  13     8064.32     8223.08    381.95 o 
 -12   1  13     4298.18     4069.14    277.70 o 
 -11   1  13     1319.81     1555.29    183.65 o 
  -9   1  13     8571.21     8654.76    289.79 o 
  -8   1  13    23831.80    26670.87    857.02 o 
  -7   1  13     7011.09     7212.72    252.34 o 
  -6   1  13    23182.08    22814.71    719.88 o 
  -5   1  13      262.08      391.71     87.60 o 
  -4   1  13    11412.16    11262.76    302.34 o 
  -3   1  13      190.40      259.20     69.08 o 
  -2   1  13     4202.80     3542.15    158.05 o 
   0   1  13     1022.21     1008.12    162.83 o 
   1   1  13     4064.13     4258.09    296.35 o 
   3   1  13       86.88      191.37    136.47 o 
   4   1  13     7595.46     7781.57    417.11 o 
   5   1  13     1029.35     1099.73    202.29 o 
 -17   2  13      806.31      893.60    224.43 o 
 -16   2  13     1688.62     2127.82    279.31 o 
 -15   2  13       38.37      259.55    161.01 o 
 -14   2  13       30.83      259.64    132.31 o 
 -13   2  13     9147.65     9184.71    401.95 o 
 -12   2  13      430.34      441.85    131.29 o 
 -11   2  13        4.48       89.82    100.75 o 
 -10   2  13        8.12       19.67     89.72 o 
  -8   2  13     4951.57     5262.83    253.81 o 
  -5   2  13      505.71      555.75     91.51 o 
  -4   2  13     3256.91     3076.93    160.50 o 
  -3   2  13     5185.21     5280.92    241.08 o 
  -2   2  13     3707.74     3472.24    169.26 o 
   0   2  13     6974.08     6955.18    331.83 o 
   2   2  13     2910.29     2998.57    267.14 o 
   5   2  13       11.66      499.56    166.65 o 
   9   2  13     4558.49     4263.65    391.57 o 
  10   2  13      271.16      556.84    289.12 o 
 -17   3  13     2826.20     3267.02    359.40 o 
 -16   3  13     2076.11     2612.60    314.81 o 
 -15   3  13     1134.03     1249.23    227.75 o 
 -14   3  13      890.15      825.23    193.99 o 
 -13   3  13     1992.91     2223.15    257.99 o 
 -12   3  13       51.18      147.40    111.85 o 
 -11   3  13     8404.92     8183.67    350.70 o 
  -9   3  13      908.75      869.41    128.09 o 
  -8   3  13     1671.78     1814.31    147.99 o 
  -6   3  13      444.54      409.74     85.16 o 
  -5   3  13     5188.02     4691.46    182.96 o 
  -4   3  13    19110.13    18985.37    627.01 o 
  -3   3  13     4211.13     3817.75    169.34 o 
  -2   3  13    39109.47    38016.11   1602.74 o 
  -1   3  13    11189.78    10516.48    415.86 o 
   0   3  13     6728.36     6437.64    312.71 o 
   1   3  13     3172.71     3418.69    390.84 o 
   4   3  13     7320.66     7299.36    573.28 o 
   6   3  13      390.56      592.32    206.17 o 
   7   3  13     5392.37     4890.87    391.32 o 
   8   3  13     1117.67     1258.94    247.22 o 
   9   3  13       44.44      420.88    208.93 o 
 -17   4  13     1654.38     1730.19    278.76 o 
 -16   4  13      895.06     1014.69    211.12 o 
 -15   4  13       22.23      158.65    152.66 o 
 -14   4  13     1167.04     1596.17    238.07 o 
 -13   4  13     1707.20     1748.45    240.67 o 
 -12   4  13     8493.38     8386.93    411.22 o 
 -11   4  13     2442.04     2606.23    251.10 o 
 -10   4  13     2084.06     1862.01    147.30 o 
  -9   4  13     8685.83     8664.08    291.64 o 
  -8   4  13     3441.70     2998.26    174.32 o 
  -7   4  13     9648.01     9967.93    317.26 o 
  -6   4  13      721.04      735.64    110.39 o 
  -5   4  13     2280.55     2333.76    152.25 o 
  -4   4  13     4527.91     4453.02    192.20 o 
  -3   4  13    12264.97    11608.82    453.49 o 
  -2   4  13       13.64      277.67    269.68 o 
   0   4  13     2794.14     2755.75    247.28 o 
   2   4  13     2855.20     3044.82    288.58 o 
   5   4  13        1.76      132.76    405.95 o 
   6   4  13      442.99      425.75    177.89 o 
   7   4  13     7075.46     6715.93    472.00 o 
   8   4  13     2060.47     2565.36    315.36 o 
  10   4  13     6002.58     5318.51    728.75 o 
 -17   5  13     1215.95     1452.83    251.51 o 
 -16   5  13      298.80      361.45    168.96 o 
 -15   5  13     8063.02     7655.21    442.41 o 
 -14   5  13     3564.85     3672.44    330.99 o 
 -13   5  13     1603.72     1730.10    238.94 o 
 -12   5  13    10380.24    10099.96    455.65 o 
 -11   5  13     5280.32     5138.83    326.31 o 
  -8   5  13      392.77      512.11    151.24 o 
  -7   5  13      631.94      685.12    102.95 o 
  -6   5  13    30931.80    31390.37    921.05 o 
  -4   5  13       74.24      137.88     71.16 o 
  -2   5  13     7370.53     7085.99    234.32 o 
  -1   5  13      638.59      718.77     97.60 o 
   0   5  13    33294.32    32048.42    828.94 o 
   1   5  13      414.49      940.82    172.78 o 
   4   5  13       27.96      407.04    155.16 o 
   5   5  13     7229.35     6832.31    502.87 o 
   7   5  13     1893.67     2395.45    302.26 o 
   8   5  13     2591.38     2777.11    319.87 o 
 -17   6  13     1863.52     2466.61    360.19 o 
 -16   6  13       35.99      150.52    160.09 o 
 -15   6  13      250.50      490.68    174.75 o 
 -14   6  13      511.26      603.89    176.04 o 
 -13   6  13     2998.94     2942.28    295.24 o 
 -12   6  13    21720.80    21384.27    706.41 o 
 -11   6  13     6524.95     6507.14    352.46 o 
 -10   6  13     9060.30     8633.82    357.24 o 
  -8   6  13     1157.14     1055.51    135.95 o 
  -6   6  13     2409.50     2415.11    156.75 o 
  -4   6  13      279.63      349.75     83.10 o 
  -2   6  13     1464.37     1702.63    135.52 o 
   0   6  13     2179.25     1983.29    205.47 o 
   2   6  13      162.75      404.11    252.45 o 
   4   6  13     2103.18     1829.40    240.14 o 
   5   6  13     4096.76     3989.01    337.57 o 
   6   6  13     1481.88     1501.23    244.23 o 
   8   6  13      241.92      476.30    201.68 o 
 -17   7  13     3151.44     3563.97    382.72 o 
 -16   7  13       94.05      319.95    193.05 o 
 -15   7  13      539.45      880.94    233.84 o 
 -14   7  13     6520.56     6604.47    414.01 o 
 -13   7  13    13708.31    14189.06    573.81 o 
 -12   7  13     1020.82     1230.49    205.47 o 
 -11   7  13    23793.45    22293.07    706.70 o 
  -9   7  13        1.23       98.39     89.26 o 
  -7   7  13      648.51      838.34    165.77 o 
  -6   7  13      965.14     1120.22    147.71 o 
  -5   7  13     4414.21     4026.31    207.01 o 
  -4   7  13    26179.41    26890.24    576.24 o 
  -3   7  13      462.74      649.97    100.53 o 
  -2   7  13    44559.45    46776.09   1256.16 o 
  -1   7  13    57112.88    58039.02   1055.99 o 
   0   7  13      729.77     1019.64    168.15 o 
   3   7  13       53.66      103.28    130.26 o 
   5   7  13     6853.31     6552.78    375.27 o 
   6   7  13      932.49     1243.46    230.55 o 
   7   7  13     2796.65     2872.48    319.66 o 
   9   7  13      140.93      439.33    229.07 o 
 -17   8  13       75.03      300.32    195.14 o 
 -16   8  13     7390.33     7387.56    485.58 o 
 -15   8  13     5422.08     5841.67    430.49 o 
 -14   8  13     2999.32     3436.62    338.73 o 
 -13   8  13    40534.18    39468.57   1098.11 o 
 -12   8  13     2215.96     2354.16    265.47 o 
 -11   8  13      533.85      616.55    160.14 o 
 -10   8  13     1900.00     2134.38    210.65 o 
  -9   8  13     1913.30     2218.16    190.14 o 
  -8   8  13    10533.78    10030.72    447.81 o 
  -7   8  13    11947.23    11582.83    363.39 o 
  -6   8  13     1353.83     1340.38    147.12 o 
  -4   8  13      197.73      303.62     91.62 o 
  -3   8  13     4811.90     4778.29    223.98 o 
   0   8  13    25173.71    24199.05    683.03 o 
   4   8  13      214.85      212.98    147.67 o 
   6   8  13     3010.47     3180.46    321.25 o 
   7   8  13     7316.81     7689.77    486.30 o 
   9   8  13     3139.54     3157.80    375.73 o 
  10   8  13     1807.08     1968.44    390.56 o 
 -17   9  13     1770.55     1463.33    311.44 o 
 -16   9  13       25.39      -46.19    182.43 o 
 -15   9  13     5544.66     5748.76    490.48 o 
 -14   9  13    26420.08    25157.81    838.67 o 
 -13   9  13     1427.86     1895.35    256.97 o 
 -12   9  13    21410.87    19944.67    685.57 o 
 -11   9  13     1644.86     1612.79    221.02 o 
 -10   9  13     1590.59     1790.76    198.29 o 
  -8   9  13     5184.21     4661.05    234.11 o 
  -6   9  13    18250.49    18369.36    649.01 o 
  -5   9  13      758.91      740.72    119.41 o 
  -4   9  13       90.48      140.05     79.92 o 
  -3   9  13     1146.35     1420.15    153.60 o 
   0   9  13     7441.26     7718.67    351.82 o 
   3   9  13        0.79      155.66    257.47 o 
   4   9  13      750.59      728.86    186.80 o 
   5   9  13     2096.60     2261.12    272.65 o 
   9   9  13     4389.08     5239.18    489.24 o 
 -17  10  13     5331.96     5293.24    511.85 o 
 -16  10  13      961.67     1014.97    267.98 o 
 -15  10  13       78.50      373.21    202.33 o 
 -14  10  13        9.15      505.19    208.87 o 
 -13  10  13     4362.03     4429.57    409.70 o 
 -12  10  13    11835.34    11259.57    563.51 o 
 -11  10  13     4071.36     3909.47    360.62 o 
 -10  10  13    15674.57    15045.98    562.24 o 
  -8  10  13       76.48      138.16     99.31 o 
  -6  10  13     4914.20     4516.37    262.85 o 
  -5  10  13     4913.52     4835.83    272.62 o 
  -4  10  13     7599.10     7445.53    317.50 o 
  -2  10  13     1007.82     1292.90    159.45 o 
   0  10  13    12514.00    12853.61    466.09 o 
   2  10  13       97.57      202.03    156.75 o 
   4  10  13     5958.12     5983.86    391.44 o 
   5  10  13     2563.93     3122.16    323.14 o 
   6  10  13     4980.24     4877.57    374.73 o 
   7  10  13     3384.89     3118.37    332.56 o 
   8  10  13      245.15      800.65    227.09 o 
 -16  11  13     3076.35     3294.06    418.07 o 
 -15  11  13      709.24      710.32    243.81 o 
 -14  11  13       23.36      -84.01    156.40 o 
 -13  11  13     4777.12     5180.76    439.76 o 
 -12  11  13      243.76      473.51    183.46 o 
 -11  11  13    16379.62    15577.23    661.92 o 
 -10  11  13    26385.88    25590.38    789.61 o 
  -9  11  13     6974.35     6967.67    366.81 o 
  -8  11  13     8185.86     7993.80    349.97 o 
  -7  11  13     1227.93     1413.31    177.08 o 
  -6  11  13     2854.52     2905.49    231.79 o 
  -5  11  13     8387.54     7807.96    401.58 o 
  -3  11  13       31.94      128.27    129.15 o 
  -1  11  13      221.34      555.23    124.84 o 
   0  11  13     4680.04     4378.41    401.17 o 
   1  11  13      458.78      573.08    194.78 o 
   3  11  13     1817.99     1808.83    258.47 o 
   6  11  13      702.32      680.54    282.59 o 
   7  11  13        0.67      294.30    219.38 o 
   8  11  13     3218.00     4227.79   1173.07 o 
   9  11  13     1562.20     1865.65    842.30 o 
 -16  12  13      927.00     1156.77    288.10 o 
 -15  12  13     2382.44     2401.11    365.26 o 
 -14  12  13     2196.19     2342.53    342.97 o 
 -13  12  13     1934.55     2064.18    319.46 o 
 -12  12  13     1012.61     1090.34    238.27 o 
 -11  12  13      640.98      852.10    211.79 o 
 -10  12  13     2880.63     2942.63    289.38 o 
  -9  12  13     2536.33     2583.61    265.01 o 
  -7  12  13     1205.38     1244.66    174.07 o 
  -6  12  13     1956.46     1831.87    191.24 o 
  -5  12  13     4942.08     4969.88    287.12 o 
  -4  12  13      707.17      793.66    144.48 o 
  -2  12  13      850.16      926.62    148.58 o 
   0  12  13      297.70      318.37    178.06 o 
   2  12  13      244.50      217.86    176.20 o 
   3  12  13     6291.17     6591.22    522.17 o 
   4  12  13      801.78      903.95    220.59 o 
   6  12  13     4690.65     4414.70    394.69 o 
   7  12  13     3766.40     3857.05    401.73 o 
   8  12  13     5575.41     5698.55    493.30 o 
   9  12  13     2289.79     2275.77    876.52 o 
 -16  13  13     3363.37     3127.39    408.44 o 
 -15  13  13     1129.79     1344.82    297.63 o 
 -14  13  13     3321.52     3429.24    398.55 o 
 -13  13  13      617.02      567.52    214.17 o 
 -12  13  13      566.49      616.59    215.51 o 
 -11  13  13      131.86      265.57    164.16 o 
 -10  13  13      264.67      338.89    151.09 o 
  -9  13  13      396.68      458.42    148.25 o 
  -8  13  13      851.32      825.93    152.89 o 
  -7  13  13        1.44      133.59    153.17 o 
  -6  13  13     1709.65     1748.47    196.33 o 
  -5  13  13     4527.64     4838.14    292.97 o 
  -4  13  13      464.42      518.13    132.46 o 
  -3  13  13     1179.22     1204.51    176.75 o 
  -1  13  13      387.27      390.08    118.55 o 
   0  13  13     9865.63     9141.66    541.91 o 
   1  13  13       60.40       38.18    158.74 o 
   2  13  13     6470.21     5949.11    682.69 o 
   3  13  13      393.04      296.11    209.01 o 
   4  13  13      982.08     1024.75    279.22 o 
   6  13  13      170.96      575.87    244.34 o 
   7  13  13     1808.49     1538.84    293.07 o 
   8  13  13       91.03      250.62    229.00 o 
 -16  14  13      983.29     1303.16    305.92 o 
 -15  14  13     2648.94     2146.12    351.76 o 
 -14  14  13     2825.94     3065.37    384.94 o 
 -13  14  13      224.70      244.88    189.09 o 
 -12  14  13     4071.33     4248.14    412.64 o 
 -11  14  13     1994.15     2172.29    303.02 o 
 -10  14  13     4267.73     4214.76    340.82 o 
  -9  14  13     5559.09     5510.01    365.11 o 
  -8  14  13      842.70      872.25    159.01 o 
  -7  14  13     7180.73     6900.15    337.51 o 
  -6  14  13       79.10       91.09    108.35 o 
  -5  14  13     5780.60     5687.36    310.98 o 
  -4  14  13    12066.50    12030.85    449.34 o 
  -2  14  13     3035.19     3188.37    242.54 o 
  -1  14  13     2613.94     2661.15    224.59 o 
   0  14  13     5773.21     5911.59    469.64 o 
   2  14  13     5545.57     5257.05    439.26 o 
   6  14  13      236.62      198.45    232.05 o 
   7  14  13     3536.74     3742.97    713.64 o 
   8  14  13     1052.70     1359.73    337.36 o 
 -15  15  13      388.94      398.85    230.96 o 
 -14  15  13     2886.14     2725.84    369.03 o 
 -13  15  13      429.78      449.61    208.68 o 
 -12  15  13      214.31      184.06    175.51 o 
 -11  15  13      832.04      838.04    218.66 o 
 -10  15  13     1447.56     1385.39    227.55 o 
  -9  15  13     3084.28     2952.23    290.63 o 
  -8  15  13     2231.82     2603.14    246.24 o 
  -7  15  13       30.68      232.62    116.71 o 
  -6  15  13     6023.67     5935.85    349.70 o 
  -5  15  13    11367.78    10565.00   1105.25 o 
  -4  15  13        5.13       -7.83    124.50 o 
  -3  15  13     4164.17     4252.35    308.81 o 
  -2  15  13      257.61      327.49    128.09 o 
  -1  15  13     4164.51     4208.77    283.14 o 
   0  15  13      972.54      848.38    230.88 o 
   1  15  13     3021.80     3214.03    401.87 o 
   2  15  13     1172.63     1102.73    265.89 o 
   3  15  13     6212.69     6428.58    520.12 o 
   4  15  13     1321.38     1177.76    297.00 o 
   7  15  13      128.80      332.85    272.48 o 
   8  15  13      507.15      552.76    358.37 o 
 -15  16  13     4418.97     4759.02    493.18 o 
 -14  16  13     1688.38     1632.98    310.23 o 
 -13  16  13     5808.45     5884.93    495.09 o 
 -12  16  13     4960.56     4709.66    436.03 o 
 -11  16  13     4664.60     4501.21    420.34 o 
 -10  16  13      250.10      201.46    149.92 o 
  -9  16  13     4209.47     4440.07    352.68 o 
  -8  16  13      917.93      853.60    168.33 o 
  -7  16  13        9.25        4.04    112.40 o 
  -5  16  13     1716.35     1631.06    207.44 o 
  -4  16  13     1762.27     1700.32    209.01 o 
  -3  16  13     8263.77     7767.68    390.67 o 
  -2  16  13       61.99      129.28    115.10 o 
  -1  16  13     2397.16     2447.46    233.25 o 
   0  16  13      568.17      537.62    217.19 o 
   1  16  13     1094.30     1259.03    275.39 o 
   2  16  13     1017.56      838.62    249.43 o 
   4  16  13      527.96      491.29    240.26 o 
   5  16  13     4599.55     5016.34    510.69 o 
   7  16  13       89.03      408.25    281.79 o 
 -14  17  13      597.10      502.59    230.82 o 
 -13  17  13     1038.21      910.46    254.33 o 
 -12  17  13      112.46      203.26    188.68 o 
 -11  17  13       18.09      169.68    154.59 o 
 -10  17  13      556.28      665.53    185.75 o 
  -9  17  13     7233.75     7031.56    417.58 o 
  -8  17  13      120.90      158.98    133.24 o 
  -6  17  13     5155.66     4880.09    322.85 o 
  -5  17  13       11.48      145.17    118.90 o 
  -2  17  13     1108.11     1155.43    185.97 o 
  -1  17  13     6283.16     6471.35    344.66 o 
   0  17  13     7078.97     6698.92    511.36 o 
   2  17  13      198.24      263.72    213.82 o 
   3  17  13     3951.29     4002.88    455.74 o 
   4  17  13     5733.44     6052.97    554.97 o 
   5  17  13     1442.85     1383.87    335.25 o 
   7  17  13     7346.23     6877.64    624.05 o 
 -14  18  13     2929.27     2919.33    392.97 o 
 -13  18  13     5028.60     5286.11    492.27 o 
 -12  18  13        6.47      -63.21    174.16 o 
 -11  18  13     1491.92     1706.85    259.70 o 
 -10  18  13    10104.50     9461.38    486.21 o 
  -9  18  13     1052.06     1197.34    221.18 o 
  -8  18  13    12920.61    12312.88    491.85 o 
  -7  18  13    11136.33    10970.14    460.34 o 
  -6  18  13      183.95      292.10    136.36 o 
  -5  18  13    11765.15    10352.58    824.47 o 
  -4  18  13       11.20      265.12    206.26 o 
  -3  18  13      949.79     1207.70    205.52 o 
  -2  18  13     3970.91     3705.68    277.34 o 
  -1  18  13    19697.52    18995.21    627.22 o 
   0  18  13     6262.26     5855.00    505.44 o 
   1  18  13    29921.43    25700.52   1107.58 o 
   3  18  13       13.97      464.16    234.75 o 
   4  18  13     3015.26     3228.79    429.72 o 
   6  18  13     2105.96     2120.63    384.65 o 
 -14  19  13     1479.50     1854.35    331.18 o 
 -13  19  13      336.98      556.72    237.78 o 
 -12  19  13     1832.59     2173.20    337.66 o 
 -11  19  13     4215.87     3979.16    369.88 o 
 -10  19  13      840.00      849.51    208.30 o 
  -9  19  13     1853.79     1970.54    268.03 o 
  -8  19  13      171.59      116.03    130.84 o 
  -7  19  13     1987.36     2005.81    238.64 o 
  -6  19  13      938.07     1059.67    193.39 o 
  -5  19  13     3180.31     3221.26    283.18 o 
  -4  19  13     1937.64     2023.73    234.17 o 
  -2  19  13       30.93      177.66    133.07 o 
  -1  19  13    17431.30    16277.75    797.68 o 
   0  19  13     8576.14     8063.16    554.21 o 
   2  19  13      592.28      878.11    261.91 o 
   3  19  13     5981.81     5778.40    542.38 o 
   4  19  13     1575.77     1888.28    357.30 o 
   5  19  13      788.35     1048.54    459.92 o 
   6  19  13       58.12      213.69    254.21 o 
 -13  20  13        4.92      241.42    210.22 o 
 -12  20  13    12990.67    12273.81    658.27 o 
 -11  20  13     2913.67     3356.95    351.08 o 
 -10  20  13    10481.51    10195.79    518.36 o 
  -9  20  13     5855.89     6022.89    424.20 o 
  -8  20  13       59.82      197.93    167.79 o 
  -7  20  13     1946.79     2211.41    257.57 o 
  -6  20  13     1835.69     2030.20    238.28 o 
  -5  20  13    10575.69     9896.38    434.70 o 
  -4  20  13     5138.37     5557.36    353.88 o 
  -2  20  13     6273.57     6429.52    373.15 o 
  -1  20  13     1051.06     1242.44    197.29 o 
   0  20  13     6339.59     6898.93    540.73 o 
   1  20  13      175.79      171.64    202.12 o 
   2  20  13     4149.92     4544.73    515.15 o 
   5  20  13     5500.45     6112.31    610.39 o 
   6  20  13     5277.27     5831.70    648.49 o 
 -12  21  13      223.01      392.96    218.20 o 
 -11  21  13     5949.00     5829.00    441.75 o 
 -10  21  13     3351.62     3247.89    351.14 o 
  -9  21  13      308.33      478.51    181.02 o 
  -8  21  13       11.95      212.09    175.18 o 
  -7  21  13      295.81      455.66    164.78 o 
  -6  21  13        1.70        5.79    128.90 o 
  -5  21  13    12039.41    11192.12    690.68 o 
  -4  21  13    13858.35    12183.52    755.36 o 
  -2  21  13     1468.45     1293.79    209.57 o 
  -1  21  13    10237.84     9644.02    437.02 o 
   0  21  13     2603.74     2360.49    366.69 o 
   2  21  13      276.51      424.92    240.02 o 
   3  21  13     6064.14     6307.81    580.50 o 
 -12  22  13      166.32      370.74    227.73 o 
 -11  22  13      389.24      570.78    204.25 o 
 -10  22  13        2.26      284.07    175.54 o 
  -9  22  13      425.69      520.98    185.31 o 
  -8  22  13     3597.23     3630.00    352.30 o 
  -7  22  13     5908.21     5654.43    378.99 o 
  -6  22  13     4547.19     4512.37    343.40 o 
  -5  22  13       55.30      167.26    134.86 o 
  -4  22  13     5146.03     5706.98    381.32 o 
  -3  22  13      898.02      895.74    187.59 o 
  -2  22  13     1232.50     1833.34    708.26 o 
  -1  22  13     4974.54     4778.43    344.41 o 
   0  22  13     2590.82     2579.71    390.37 o 
   1  22  13     7360.87     6806.47    539.06 o 
   2  22  13     9220.59     8372.77    690.08 o 
   3  22  13      433.35      693.53    272.49 o 
   4  22  13     3913.27     4640.32    551.74 o 
 -11  23  13     1187.97     1423.47    259.06 o 
 -10  23  13     1323.37     1322.25    246.90 o 
  -9  23  13      930.77      963.45    223.61 o 
  -8  23  13      121.00      155.82    163.80 o 
  -7  23  13       59.81      292.32    152.84 o 
  -6  23  13      622.42      786.31    188.10 o 
  -5  23  13     2330.32     2375.76    271.20 o 
  -4  23  13     4392.84     4615.30    351.98 o 
  -3  23  13       17.53      216.52    147.74 o 
  -2  23  13     3487.81     3816.05    329.21 o 
  -1  23  13     8628.61     8667.64    437.88 o 
   0  23  13      608.53      708.49    269.01 o 
   3  23  13     2232.87     2627.09    406.84 o 
   4  23  13     3490.16     3732.90    487.98 o 
 -10  24  13        6.36       -8.43    169.85 o 
  -9  24  13     1324.35     1532.55    264.68 o 
  -8  24  13      974.31      916.30    223.28 o 
  -7  24  13      569.05      597.99    180.70 o 
  -6  24  13      811.55     1024.20    206.85 o 
  -5  24  13      791.98     1039.01    207.00 o 
  -4  24  13        3.51      195.78    152.04 o 
  -3  24  13    12231.11    11493.35    508.88 o 
  -2  24  13     5273.40     5127.48    371.32 o 
  -1  24  13     1172.05     1401.27    225.36 o 
   0  24  13     9393.19     9596.77    648.25 o 
   1  24  13      156.15      272.93    239.26 o 
   3  24  13     5548.19     6723.26    764.14 o 
  -9  25  13     4542.57     4665.96    420.71 o 
  -8  25  13      399.63      578.60    203.81 o 
  -7  25  13     1055.70     1032.58    231.73 o 
  -6  25  13      594.74      636.52    185.36 o 
  -5  25  13      165.79      327.01    163.73 o 
  -4  25  13       15.56      168.26    172.60 o 
  -3  25  13      421.79      511.03    182.95 o 
  -2  25  13      270.57      624.03    185.16 o 
  -1  25  13     9132.53     9131.60    598.19 o 
   0  25  13     5186.19     5012.52    534.80 o 
   2  25  13      376.37      600.57    278.76 o 
  -8  26  13      825.09      954.31    232.58 o 
  -7  26  13      249.08      483.57    203.61 o 
  -6  26  13       68.13      189.63    167.81 o 
  -5  26  13      110.33      291.33    169.30 o 
  -4  26  13     1271.24     1425.72    261.69 o 
  -3  26  13      910.48      832.09    204.05 o 
  -2  26  13     1489.93     1699.37    260.26 o 
  -1  26  13     5152.72     5087.95    530.32 o 
   0  26  13      833.62     1001.28    311.84 o 
   1  26  13     2251.23     2387.73    857.33 o 
  -6  27  13     8312.66     8277.94    468.93 o 
  -5  27  13     2398.04     2616.44    301.87 o 
  -4  27  13     6163.30     5825.92    456.22 o 
  -3  27  13       86.52      333.37    185.22 o 
  -2  27  13      387.30      736.61    203.33 o 
  -1  27  13     2213.08     2139.68    461.21 o 
 -17   0  14      602.27      880.05    344.99 o 
 -16   0  14     1863.64     1834.40    426.95 o 
 -15   0  14      164.62      161.94    196.59 o 
 -14   0  14      349.07      632.52    229.87 o 
 -13   0  14    61266.51    59415.93   1885.91 o 
 -12   0  14     1638.18     1931.43    300.94 o 
 -11   0  14    22801.68    21840.95    884.56 o 
 -10   0  14    25803.18    23531.47    908.31 o 
  -8   0  14     1782.17     2150.59    245.06 o 
  -7   0  14     4211.17     4534.52    302.29 o 
  -6   0  14     3858.92     3803.33    262.25 o 
  -4   0  14    14817.59    14176.46    512.80 o 
  -2   0  14     2932.73     2872.86    222.38 o 
   0   0  14     4005.08     4575.86    421.33 o 
   2   0  14       98.43     1970.54    341.15 o 
   4   0  14    11692.76    11678.16    738.86 o 
   6   0  14     1380.51     1892.30    381.75 o 
   8   0  14     3810.27     4081.17    513.32 o 
   9   0  14     3606.77     3420.10    528.88 o 
 -17   1  14     1531.49     1755.31    306.76 o 
 -16   1  14     3960.27     4251.89    378.25 o 
 -15   1  14      374.89      707.72    188.94 o 
 -14   1  14     1485.03     1477.06    236.18 o 
 -13   1  14      586.84      859.43    172.57 o 
 -12   1  14    12958.06    12273.11    454.70 o 
 -11   1  14     5933.36     5721.47    303.85 o 
 -10   1  14     2160.31     2297.66    207.49 o 
  -9   1  14     2027.37     2541.07    180.06 o 
  -8   1  14    11433.16    10882.04    351.56 o 
  -6   1  14     6569.47     6510.75    244.54 o 
  -5   1  14     1543.86     1599.15    144.88 o 
  -4   1  14    11416.06    11041.62    317.62 o 
  -3   1  14    10640.95    10243.95    304.16 o 
  -2   1  14    12667.99     7858.61    851.14 o 
  -1   1  14    29595.84    27032.99   1049.05 o 
   0   1  14     2464.50     2392.24    220.23 o 
   1   1  14     7872.41     9931.09    635.41 o 
   4   1  14     6050.63     7223.97   1178.83 o 
   5   1  14       12.99       75.88    165.40 o 
   6   1  14     3613.20     3854.48    385.36 o 
   9   1  14     1072.56     2006.16    307.12 o 
 -17   2  14     5653.75     5623.44    439.23 o 
 -16   2  14     3022.55     3399.30    345.96 o 
 -15   2  14    17051.47    16757.06    657.44 o 
 -14   2  14     1009.82     1233.53    222.74 o 
 -13   2  14     2056.68     2028.25    253.63 o 
 -12   2  14     1890.61     2055.98    212.08 o 
 -11   2  14     7508.00     7663.48    343.46 o 
 -10   2  14     2447.65     2613.44    215.14 o 
  -9   2  14    69261.25    64407.55   2367.82 o 
  -8   2  14    12626.85    12214.42    363.94 o 
  -7   2  14    26757.81    25986.86    810.39 o 
  -5   2  14     1030.09     1095.87    121.47 o 
  -3   2  14     3794.00     3693.63    197.06 o 
  -2   2  14    25967.06    25400.82    553.39 o 
   0   2  14    29262.75    28351.20    787.62 o 
   4   2  14     3353.17     3467.09    319.14 o 
   5   2  14     3648.49     3701.34    373.83 o 
 -17   3  14     1281.54     1574.44    262.54 o 
 -16   3  14     1486.53     1702.58    263.70 o 
 -15   3  14      421.49      625.53    186.99 o 
 -14   3  14      813.85      877.08    200.53 o 
 -13   3  14      247.29      175.17    140.69 o 
 -12   3  14      206.11      111.86    126.18 o 
 -11   3  14     2460.36     2488.38    246.43 o 
 -10   3  14    17053.09    17814.69    536.81 o 
  -9   3  14      424.27      407.47    108.44 o 
  -8   3  14    34107.11    31436.85   1048.14 o 
  -7   3  14    21022.32    18152.54    821.06 o 
  -2   3  14    13783.89    13587.47    379.28 o 
  -1   3  14     1253.49     1648.32    192.24 o 
   0   3  14       93.45      188.01    116.62 o 
   1   3  14      107.15      420.03    337.49 o 
   9   3  14      519.83      766.40    235.89 o 
 -17   4  14     1278.10     1437.02    252.29 o 
 -16   4  14     1074.35     1272.70    235.79 o 
 -15   4  14      370.06      344.01    162.15 o 
 -14   4  14        2.75      190.70    147.95 o 
 -13   4  14      252.49      331.55    148.54 o 
 -12   4  14     4185.66     4512.06    330.44 o 
 -11   4  14      284.79      294.06    132.15 o 
 -10   4  14     2555.35     2857.85    228.19 o 
  -5   4  14    27026.02    27130.08    833.25 o 
  -3   4  14     4607.96     4166.97    192.53 o 
   0   4  14    11474.79    11094.19    432.50 o 
   3   4  14     2915.71     2849.81    288.94 o 
   5   4  14     9451.00     6330.96    753.97 o 
   6   4  14     8846.51     8661.87    814.52 o 
   7   4  14     6875.21     6505.31    496.01 o 
 -17   5  14     1382.62     1496.81    265.44 o 
 -16   5  14      356.82      681.50    201.12 o 
 -15   5  14     2494.47     2551.14    299.63 o 
 -14   5  14      679.03      624.86    190.17 o 
 -13   5  14      485.42      698.04    172.04 o 
 -12   5  14     3327.85     3464.99    303.26 o 
 -11   5  14     3410.76     3333.19    284.45 o 
 -10   5  14    14937.03    14180.70    475.91 o 
  -9   5  14     1046.42     1030.15    143.30 o 
  -6   5  14     1324.57     1467.23    146.88 o 
  -5   5  14     7605.20     6841.92    563.11 o 
  -4   5  14     9198.49     8193.27    895.72 o 
  -3   5  14      939.08     1068.87    119.78 o 
  -1   5  14     4506.98     4134.20    274.67 o 
   0   5  14      450.03      617.77    149.91 o 
   3   5  14      737.44      822.89    187.40 o 
   6   5  14     4022.43     3792.02    344.21 o 
   9   5  14      821.10      823.33    240.38 o 
 -17   6  14     2988.41     3109.69    393.36 o 
 -16   6  14     1599.91     1667.85    264.68 o 
 -15   6  14      399.01      535.29    184.31 o 
 -14   6  14     3303.78     3398.52    325.59 o 
 -13   6  14      128.68      170.44    142.39 o 
 -12   6  14        4.77       47.16    121.88 o 
 -11   6  14     5895.97     5749.70    343.76 o 
 -10   6  14      721.15      825.48    147.27 o 
  -9   6  14    16046.36    15449.12    590.06 o 
  -8   6  14     2274.39     2494.33    203.04 o 
  -7   6  14      443.44      391.97    102.84 o 
  -6   6  14     8555.84     8037.36    295.80 o 
  -5   6  14     1023.36     1282.45    144.83 o 
  -4   6  14    11351.97    11604.33    354.47 o 
  -2   6  14     5170.79     4976.42    212.63 o 
  -1   6  14     3373.35     3167.97    270.01 o 
   0   6  14    11809.83    11540.36    447.12 o 
   1   6  14     1399.73     1638.32    215.55 o 
   2   6  14     6498.17     6476.70    344.71 o 
   5   6  14     1709.63     1518.41    246.68 o 
   6   6  14     4178.22     4741.24    497.55 o 
   7   6  14      351.50      467.42    205.64 o 
   8   6  14     1326.91     1939.00    297.79 o 
 -17   7  14      695.33      656.82    218.98 o 
 -16   7  14      112.01      429.58    208.25 o 
 -15   7  14      802.82      936.70    240.75 o 
 -14   7  14    16587.93    16021.85    719.99 o 
 -13   7  14       86.67       68.78    132.83 o 
 -12   7  14     8712.90     8725.26    428.64 o 
 -11   7  14      405.62      439.39    166.68 o 
 -10   7  14     4573.99     4919.15    310.90 o 
  -9   7  14       17.18       57.82     88.69 o 
  -8   7  14     1854.63     1923.11    175.35 o 
  -7   7  14     4043.08     3807.50    219.15 o 
  -5   7  14      594.81      658.71    115.75 o 
  -4   7  14     5581.38     5461.27    252.13 o 
  -3   7  14     2411.80     2264.30    158.06 o 
  -1   7  14      846.76     1002.64    165.89 o 
   0   7  14      180.19      283.31    125.54 o 
   1   7  14       11.36       -8.69    108.69 o 
   5   7  14      285.27      466.90    180.39 o 
   7   7  14     3077.59     2678.14    328.67 o 
   8   7  14      269.07      527.25    219.68 o 
   9   7  14      488.97      591.31    267.40 o 
 -17   8  14       68.74      380.89    212.04 o 
 -16   8  14     1633.90     1584.99    308.93 o 
 -15   8  14     3315.07     3316.68    342.29 o 
 -14   8  14      121.93      106.87    151.95 o 
 -13   8  14    13788.74    13125.99    558.05 o 
 -12   8  14      106.22      174.90    133.84 o 
 -11   8  14     4023.15     4306.31    316.40 o 
 -10   8  14      207.94      152.72    106.88 o 
  -9   8  14     7856.67     7710.98    402.55 o 
  -8   8  14     7230.79     6605.83    276.75 o 
  -6   8  14     5143.86     4963.73    271.99 o 
  -2   8  14      291.82      316.65     93.58 o 
  -1   8  14      803.26      804.23    152.76 o 
   0   8  14      918.36      853.21    163.72 o 
   1   8  14        1.93       48.90    124.56 o 
   2   8  14      601.93      577.41    162.82 o 
   3   8  14     5340.04     5754.89    467.95 o 
   5   8  14     3947.82     4190.67    364.86 o 
   6   8  14     2977.82     3287.72    351.86 o 
   8   8  14     9085.54     8067.69    489.13 o 
 -17   9  14     3187.94     3195.17    408.07 o 
 -16   9  14     7674.71     7212.49    560.69 o 
 -15   9  14      217.96      588.68    219.41 o 
 -14   9  14      257.46      459.33    195.30 o 
 -13   9  14      351.46      366.33    191.82 o 
 -12   9  14     4360.59     4489.91    390.95 o 
 -11   9  14     1314.93     1418.00    243.68 o 
 -10   9  14    10088.38     9807.75    445.01 o 
  -9   9  14      868.57      909.76    164.68 o 
  -8   9  14     1395.70     1447.96    178.54 o 
  -7   9  14     1428.12     1397.49    174.29 o 
  -3   9  14    10037.97     9976.05    345.59 o 
  -2   9  14     8917.40     8806.78    408.86 o 
   0   9  14     3316.94     3857.24    285.96 o 
   1   9  14     3381.98     3581.88    282.74 o 
   2   9  14     2218.11     2366.84    390.84 o 
   5   9  14     1494.07     1741.29    253.58 o 
   7   9  14     1765.80     1745.47    277.83 o 
   8   9  14        5.74      539.72    231.10 o 
   9   9  14       25.68       94.86    245.28 o 
 -16  10  14      229.24      548.64    233.84 o 
 -15  10  14      656.47      759.28    240.40 o 
 -14  10  14      478.83      802.01    230.29 o 
 -13  10  14     6937.11     7326.72    488.64 o 
 -12  10  14      104.12       57.64    146.34 o 
 -11  10  14     7277.29     7570.65    453.75 o 
 -10  10  14     5897.22     5525.05    355.50 o 
  -9  10  14     5674.30     5643.78    380.42 o 
  -8  10  14      253.16      238.25    128.34 o 
  -7  10  14     6145.59     6349.17    390.07 o 
  -6  10  14     1965.86     2113.18    205.70 o 
  -4  10  14     2001.58     2020.93    198.09 o 
  -3  10  14    11129.36    11610.31    417.29 o 
  -2  10  14     5362.72     5151.49    276.82 o 
  -1  10  14     2127.90     1989.39    297.09 o 
   0  10  14     1363.85     1462.00    264.46 o 
   1  10  14     3766.99     3778.64    390.86 o 
   2  10  14     4541.85     4942.95    390.58 o 
   4  10  14     3803.83     3738.44    358.26 o 
   6  10  14      134.94      577.10    445.30 o 
   8  10  14      889.00      943.39    292.96 o 
 -16  11  14     6310.55     5981.76    529.21 o 
 -15  11  14       11.12      130.67    188.89 o 
 -14  11  14     2585.86     2857.47    363.31 o 
 -13  11  14     2093.94     2419.64    329.49 o
[truncated: 143,952 more chars]
